# Supplementary material for: A Bibliometric Analysis of the HCV Drug-Resistant Majority and Minority Variants
Source: Int J Environ Res Public Health. 2025 Nov 3;22(11):1670. doi: 10.3390/ijerph22111670 (PMC12652138; doi:10.3390/ijerph22111670)
Supplement: Supplementary file 1 [file ijerph-22-01670-s001.zip]

Archive with 1 entries (1 files):
- ijerph-3860025 - supplementary.csv
