# Supplementary material for: A Bibliometric Analysis of the HCV Drug-Resistant Majority and Minority Variants
Source: Int J Environ Res Public Health. 2025 Nov 3;22(11):1670. doi: 10.3390/ijerph22111670 (PMC12652138; doi:10.3390/ijerph22111670)
Supplement: Supplementary file 1 [file ijerph-22-01670-s001.zip › ijerph-3860025 - supplementary.csv]

File S1: Raw data used to generate figures and tables reported within the article
Publication Type	Authors	Book Authors	Book Editors	Book Group Authors	Author Full Names	Book Author Full Names	Group Authors	Article Title	Source Title	Book Series Title	Book Series Subtitle	Language	Document Type	Conference Title	Conference Date	Conference Location	Conference Sponsor	Conference Host	Keywords	Keywords Plus	Abstract	Addresses	Affiliations	Reprint Addresses	Email Addresses	Researcher Ids	ORCIDs	Funding Orgs	Funding Name Preferred	Funding Text	Cited References	Cited Reference Count	Times Cited, WoS Core	Times Cited, All Databases	180 Day Usage Count	Since 2013 Usage Count	Publisher	Publisher City	Publisher Address	ISSN	eISSN	ISBN	Journal Abbreviation	Journal ISO Abbreviation	Publication Date	Publication Year	Volume	Issue	Part Number
J	Franco, S; Bellido, R; Aparicio, E; Cañete, N; García-Retortillo, M; Solà, R; Tural, C; Clotet, B; Paredes, R; Martínez, MA				Franco, S.; Bellido, R.; Aparicio, E.; Canete, N.; Garcia-Retortillo, M.; Sola, R.; Tural, C.; Clotet, B.; Paredes, R.; Martinez, M. A.			Natural prevalence of HCV minority variants that are highly resistant to NS3/4A protease inhibitors	JOURNAL OF VIRAL HEPATITIS	X			Article						NS3, Virology, Protease, Ribavirin, Hepatitis C virus, Genotype, Biology, Protease inhibitor (pharmacology), Hepatitis C, Drug resistance, Hepacivirus, Medicine, Virus, Microbiology, Genetics, Gene, Viral load, Enzyme, Antiretroviral therapy, Biochemistry		Minority drug-resistant hepatitis C virus (HCV) variants may go undetected yet be clinically important. NS3/4A protease resistance substitutions V36A and A156S/T/V were selected in patients treated with protease inhibitors. The aim of this study was to investigate whether these substitutions pre-existed in HCV infected patients. An allele-specific PCR protocol that detected the NS3/4A protease re…	[Franco, S.; Bellido, R.; Aparicio, E.; Clotet, B.; Paredes, R.; Martinez, M. A.] Hosp Badalona Germans Trias & Pujol, Fundacio irsiCaixa, Badalona 08916, Spain; [Canete, N.; Garcia-Retortillo, M.; Sola, R.] Univ Autonoma Barcelona, Inst Municipal Invest Med, Hosp Mar, Liver Sect, E-08193 Barcelona, Spain; [Tural, C.] Hosp Badalona Germans Trias & Pujol, Fundacio Lluita Sida, Badalona 08916, Spain		Martínez, MA (corresponding author), Hosp Badalona Germans Trias & Pujol, Fundacio irsiCaixa, Badalona 08916, Spain.	mmartinez@irsicaixa.es								13	13											OCT	2011	18	10
J	Applegate, TL; Gaudieri, S; Plauzolles, A; Chopra, A; Grebely, J; Lucas, M; Hellard, M; Luciani, F; Dore, GJ; Matthews, GV				Applegate, Tanya L.; Gaudieri, Silvana; Plauzolles, Anne; Chopra, Abha; Grebely, Jason; Lucas, Michaela; Hellard, Margaret; Luciani, Fabio; Dore, Gregory J.; Matthews, Gail V.			Naturally occurring dominant drug resistance mutations occur infrequently in the setting of recently acquired hepatitis C	ANTIVIRAL THERAPY	X			Article						Viral quasispecies, NS5A, Sofosbuvir, Virology, Drug resistance, NS5B, Genotype, Hepatitis C virus, Pyrosequencing, Biology, Hepatitis C, Resistance mutation, Genetics, Hepacivirus, Medicine, Gene, Ribavirin, Polymerase chain reaction, Virus, Reverse transcriptase		Background: Direct-acting antivirals (DAAs) are predicted to transform hepatitis C therapy, yet little is known about the prevalence of naturally occurring resistance mutations in recently acquired HCV. This study aimed to determine the prevalence and frequency of drug resistance mutations in the viral quasispecies among HIV-positive and -negative individuals with recent HCV. Methods: The NS3 pro…	[Applegate, Tanya L.; Grebely, Jason; Dore, Gregory J.; Matthews, Gail V.] UNSW Australia, Kirby Inst, Sydney, NSW, Australia; [Gaudieri, Silvana] Univ Western Australia, Sch Anat Physiol & Human Biol, Perth, WA 6009, Australia; [Gaudieri, Silvana; Chopra, Abha; Lucas, Michaela] Murdoch Univ, Inst Immunol & Infect Dis, Perth, WA, Australia; [Plauzolles, Anne] Univ Western Australia, Ctr Forens Sc…		Applegate, TL (corresponding author), UNSW Australia, Kirby Inst, Sydney, NSW, Australia.	tapplegate@kirby.unsw.edu.au								19	20												2015	20	2
J	Cuypers, L; Thijssen, M; Shakibzadeh, A; Deboutte, W; Sarvari, J; Sabahi, F; Ravanshad, M; Pourkarim, MR				Cuypers, Lize; Thijssen, Marijn; Shakibzadeh, Arash; Deboutte, Ward; Sarvari, Jamal; Sabahi, Farzaneh; Ravanshad, Mehrdad; Pourkarim, Mahmoud Reza			Signature of natural resistance in NS3 protease revealed by deep sequencing of HCV strains circulating in Iran	INFECTION GENETICS AND EVOLUTION	X			Article						NS5A, NS3, Hepatitis C virus, Deep sequencing, Virology, NS5B, Biology, Protease, Hepatitis C, Drug resistance, Hepacivirus, Medicine, Virus, Computational biology, Genetics, Gene, Genome, Enzyme, Biochemistry		A tremendous upscale of screening and treatment strategies is required to achieve elimination of the hepatitis C virus (HCV) in Iran by 2030. Among treated patients, at least 5-10% is expected to experience treatment failure. To efficiently retreat cases with prior exposure to NS5A and NS5B drugs, knowledge on the natural prevalence of NS3 resistance is key. The NS3 region of 32 samples from sixt…	[Cuypers, Lize; Thijssen, Marijn; Pourkarim, Mahmoud Reza] Katholieke Univ Leuven, Dept Microbiol Immunol & Transplantat, Lab Clin & Epidemiol Virol, Rega Inst Med Res, Herestr 49,Box 1040, B-3000 Leuven, Belgium; [Shakibzadeh, Arash; Sabahi, Farzaneh; Ravanshad, Mehrdad] Tarbiat Modares Univ, Fac Med Sci, Dept Med Virol, Tehran, Iran; [Deboutte, Ward] Katholieke Univ Leuven, Dept Microbiol Immun…		Pourkarim, MR (corresponding author), Katholieke Univ Leuven, Dept Microbiol Immunol & Transplantat, Lab Clin & Epidemiol Virol, Rega Inst Med Res, Herestr 49,Box 1040, B-3000 Leuven, Belgium.	mahmoudreza.pourkarim@kuleuven.be								1	1											NOV	2019	75
J	Akamatsu, S; Hayes, CN; Ochi, H; Uchida, T; Kan, H; Murakami, E; Abe, H; Tsuge, M; Miki, D; Akiyama, R; Hiraga, N; Imamura, M; Aikata, H; Kawaoka, T; Kawakami, Y; Chayama, K				Akamatsu, Sakura; Hayes, C. Nelson; Ochi, Hidenori; Uchida, Takuro; Kan, Hiromi; Murakami, Eisuke; Abe, Hiromi; Tsuge, Masataka; Miki, Daiki; Akiyama, Rie; Hiraga, Nobuhiko; Imamura, Michio; Aikata, Hiroshi; Kawaoka, Tomokazu; Kawakami, Yoshiiku; Chayama, Kazuaki			Association between variants in the interferon lambda 4 locus and substitutions in the hepatitis C virus non-structural protein 5A	JOURNAL OF HEPATOLOGY	X			Article						Viral quasispecies, NS5A, Virology, Genotype, Hepatitis C virus, Interferon, Virus, Biology, Locus (genetics), Hepacivirus, Ribavirin, Genetics, Gene		Background & Aims: Single nucleotide polymorphisms within the interferon lambda 4 (IFNL4) locus are strongly associated with spontaneous clearance of hepatitis C virus (HCV) infection and early viral response to interferon therapy. Interaction between host genotype and amino acid substitutions might also influence the risk of antiviral resistance in interferon-free direct acting antiviral (DAA) t…	[Akamatsu, Sakura; Hayes, C. Nelson; Ochi, Hidenori; Uchida, Takuro; Kan, Hiromi; Murakami, Eisuke; Abe, Hiromi; Miki, Daiki; Akiyama, Rie; Hiraga, Nobuhiko; Imamura, Michio; Aikata, Hiroshi; Kawaoka, Tomokazu; Kawakami, Yoshiiku; Chayama, Kazuaki] Hiroshima Univ, Inst Biomed & Hlth Sci, Dept Gastroenterol & Metab, Appl Life Sci, Hiroshima 7348551, Japan; [Akamatsu, Sakura; Hayes, C. Nelson; Ochi…		Chayama, K (corresponding author), Hiroshima Univ, Appl Life Sci Inst Biomed & Hlth Sci, Dept Gastroenterol & Metab, Minami Ku, 1-2-3 Kasumi, Hiroshima 7348551, Japan.	chayama@hiroshima-u.ac.jp								19	20											SEP	2015	63	3
J	Bartolini, B; Giombini, E; Zaccaro, P; Selleri, M; Rozera, G; Abbate, I; Comandini, UV; Ippolito, G; Solmone, M; Capobianchi, MR				Bartolini, Barbara; Giombini, Emanuela; Zaccaro, Paola; Selleri, Marina; Rozera, Gabriella; Abbate, Isabella; Comandini, Ubaldo Visco; Ippolito, Giuseppe; Solmone, Mariacarmela; Capobianchi, Maria R.			Extent of HCV NS3 protease variability and resistance-associated mutations assessed by next generation sequencing in HCV monoinfected and HIV/HCV coinfected patients	VIRUS RESEARCH	X			Article						Viral quasispecies, Biology, Virology, NS3, Genetics, Genotype, Hepatitis C virus, Coinfection, Drug resistance, Hepacivirus, Hepatitis C, Gene, Human immunodeficiency virus (HIV), Virus		HCV quasispecies variability represents the background for the selection of mutations and for the development of drug resistance. Natural aminoacid changes in NS3, associated with reduced protease inhibitor susceptibility, have been observed in treatment-naive patients. Massively parallel sequencing has been used to analyze NS3 quasispecies in patients infected with HCV genotype 1, naive to anti-…	[Bartolini, Barbara; Giombini, Emanuela; Zaccaro, Paola; Selleri, Marina; Rozera, Gabriella; Abbate, Isabella; Comandini, Ubaldo Visco; Ippolito, Giuseppe; Solmone, Mariacarmela; Capobianchi, Maria R.] L Spallanzani Natl Inst Infect Dis, I-00149 Rome, Italy		Capobianchi, MR (corresponding author), L Spallanzani Natl Inst Infect Dis, Virol Lab, Via Portuense 292, I-00149 Rome, Italy.	maria.capobianchi@inmi.it								18	18											6-Nov	2013	177	2
J	Caputo, V; Diotti, RA; Boeri, E; Hasson, H; Sampaolo, M; Criscuolo, E; Bagaglio, S; Messina, E; Uberti-Foppa, C; Castelli, M; Burioni, R; Mancini, N; Clementi, M; Clementi, N				Caputo, Valeria; Diotti, Roberta Antonia; Boeri, Enzo; Hasson, Hamid; Sampaolo, Michela; Criscuolo, Elena; Bagaglio, Sabrina; Messina, Emanuela; Uberti-Foppa, Caterina; Castelli, Matteo; Burioni, Roberto; Mancini, Nicasio; Clementi, Massimo; Clementi, Nicola			Detection of low-level HCV variants in DAA treated patients: comparison amongst three different NGS data analysis protocols	VIROLOGY JOURNAL	X			Article						Sanger sequencing, Viral quasispecies, Biology, NS5B, Hepatitis C virus, NS5A, In silico, Computational biology, Virology, DNA sequencing, Genetics, Gene, Virus, Hepacivirus		Background Notwithstanding the efforts of direct-acting antivirals (DAAs) for the treatment of chronically infected hepatitis C virus (HCV) patients, concerns exist regarding the emergence of resistance-associated substitutions (RAS) related to therapy failure. Sanger sequencing is still the reference technique used for the detection of RAS and it detects viral variants present up to 15%, meaning…	[Caputo, Valeria; Diotti, Roberta Antonia; Criscuolo, Elena; Castelli, Matteo; Burioni, Roberto; Mancini, Nicasio; Clementi, Massimo; Clementi, Nicola] Univ Vita Salute San Raffaele, Lab Med Microbiol & Virol, I-20132 Milan, Italy; [Boeri, Enzo; Sampaolo, Michela; Mancini, Nicasio; Clementi, Massimo; Clementi, Nicola] IRCCS San Raffaele Hosp, Lab Med Microbiol & Virol, I-20132 Milan, Italy; [Hass…		Clementi, N (corresponding author), Univ Vita Salute San Raffaele, Lab Med Microbiol & Virol, I-20132 Milan, Italy.;Clementi, N (corresponding author), IRCCS San Raffaele Hosp, Lab Med Microbiol & Virol, I-20132 Milan, Italy.	clementi.nicola@hsr.it								4	4											13-Jul	2020	17	1
J	Raj, VS; Hundie, GB; Schürch, AC; Smits, SL; Pas, SD; Le Pogam, S; Janssen, HLA; de Knegt, RJ; Osterhaus, ADME; Najera, I; Boucher, CA; Haagmans, BL				Raj, V. Stalin; Hundie, Gadissa Bedada; Schurch, Anita C.; Smits, Saskia L.; Pas, Suzan D.; Le Pogam, Sophie; Janssen, Harry L. A.; de Knegt, Rob J.; Osterhaus, Albert D. M. E.; Najera, Isabel; Boucher, Charles A.; Haagmans, Bart L.			Identification of HCV Resistant Variants against Direct Acting Antivirals in Plasma and Liver of Treatment Naive Patients	SCIENTIFIC REPORTS	X			Article						Viral quasispecies, NS5B, Hepatitis C virus, Drug resistance, Genotype, Virology, Deep sequencing, Biology, Gene, Population, Virus, Medicine, Hepacivirus, Genetics, Genome, Environmental health		Current standard-of-care treatment of chronically infected hepatitis C virus (HCV) patients involves direct-acting antivirals (DAA). However, concerns exist regarding the emergence of drug -resistant variants and subsequent treatment failure. In this study, we investigate potential natural drugresistance mutations in the NS5B gene of HCV genotype 1b from treatment-naive patients. Populationbased …	[Raj, V. Stalin; Hundie, Gadissa Bedada; Schurch, Anita C.; Smits, Saskia L.; Pas, Suzan D.; Boucher, Charles A.; Haagmans, Bart L.] Erasmus MC, Dept Virosci, Rotterdam, Netherlands; [Smits, Saskia L.] Viroclin Biosci BV, Rotterdam, Netherlands; [Le Pogam, Sophie; Najera, Isabel] Pharma Res Early Dev Hoffmann La Roche, Virol Discovery, Nutley, NJ USA; [Janssen, Harry L. A.; de Knegt, Rob J.] Eras…		Haagmans, BL (corresponding author), Erasmus MC, Dept Virosci, Rotterdam, Netherlands.	b.haagmans@erasmusmc.nl								17	18											5-Jul	2017	7
J	Nishiya, AS; de Almeida-Neto, C; Ferreira, SC; Alencar, CS; Di-Lorenzo-Oliveira, C; Levi, JE; Salles, NA; Mendrone, A; Sabino, EC				Nishiya, Anna S.; de Almeida-Neto, Cesar; Ferreira, Suzete C.; Alencar, Cecilia S.; Di-Lorenzo-Oliveira, Claudia; Levi, Jose E.; Salles, Nanci A.; Mendrone, Alfredo, Jr.; Sabino, Ester C.			HCV Genotypes, Characterization of Mutations Conferring Drug Resistance to Protease Inhibitors, and Risk Factors among Blood Donors in Sao Paulo, Brazil	PLOS ONE	X			Article						Genotype, NS5B, Virology, NS3, Hepatitis C virus, Biology, Viral load, Medicine, Immunology, Hepacivirus, Virus, Genetics, Gene		Background: Hepatitis C virus (HCV) infection is a global health problem estimated to affect almost 200 million people worldwide. The aim of this study is to analyze the subtypes and existence of variants resistant to protease inhibitors and their association with potential HCV risk factors among blood donors in Brazil. Methods: Repeat anti-HCV reactive blood donors are systematically asked to re…	[Nishiya, Anna S.; de Almeida-Neto, Cesar; Ferreira, Suzete C.; Levi, Jose E.; Salles, Nanci A.; Mendrone, Alfredo, Jr.] Fundacao Prosangue Hemoctr Sao Paulo, Sao Paulo, Brazil; [Nishiya, Anna S.; Ferreira, Suzete C.; Alencar, Cecilia S.; Sabino, Ester C.] Univ Fed Sao Paulo, Infect Dis Div DIPA, Sao Paulo, Brazil; [de Almeida-Neto, Cesar] Univ Sao Paulo, Fac Med, Discipline Med Sci, Sao Paulo, B…		Nishiya, AS (corresponding author), Fundacao Prosangue Hemoctr Sao Paulo, Sao Paulo, Brazil.	a_nishiya@hotmail.com								26	28											21-Jan	2014	9	1
J	Kirst, ME; Li, EC; Wang, CX; Dong, HJ; Liu, C; Fried, MW; Nelson, DR; Wang, GP				Kirst, Mariana E.; Li, Eric C.; Wang, Cindy X.; Dong, Hui-Jia; Liu, Chen; Fried, Michael W.; Nelson, David R.; Wang, Gary P.			Deep Sequencing Analysis of HCV NS3 Resistance-Associated Variants and Mutation Linkage in Liver Transplant Recipients	PLOS ONE	X			Article						Viral quasispecies, Biology, Genetics, Deep sequencing, Mutation, Pyrosequencing, Drug resistance, Mutation rate, Resistance mutation, Virology, Gene, RNA, Genome, Reverse transcriptase		Viral variants with decreased susceptibility to HCV protease inhibitors (PIs) occur naturally and preexist at low levels within HCV populations. In patients failing PI monotherapy, single and double mutants conferring intermediate to high-level resistance to PIs have been selected in vivo. The abundance, temporal dynamics and linkage of naturally occurring resistance-associated variants (RAVs), h…	[Kirst, Mariana E.; Li, Eric C.; Wang, Cindy X.; Wang, Gary P.] Univ Florida, Coll Med, Dept Med, Div Infect Dis & Global Med, Gainesville, FL 32611 USA; [Dong, Hui-Jia; Liu, Chen] Univ Florida, Coll Med, Dept Pathol, Gainesville, FL USA; [Fried, Michael W.] Univ North Carolina Chapel Hill, Dept Med, Div Gastroenterol, Chapel Hill, NC USA; [Nelson, David R.] Univ Florida, Coll Med, Dept Med, Div …		Wang, GP (corresponding author), Univ Florida, Coll Med, Dept Med, Div Infect Dis & Global Med, Gainesville, FL 32611 USA.	gary.wang@medicine.ufl.edu								11	12											29-Jul	2013	8	7
J	Yamauchi, K; Sato, M; Osawa, L; Matsuda, S; Komiyama, Y; Nakakuki, N; Takada, H; Katoh, R; Muraoka, M; Suzuki, Y; Tatsumi, A; Miura, M; Takano, S; Amemiya, F; Fukasawa, M; Nakayama, Y; Yamaguchi, T; Inoue, T; Maekawa, S; Enomoto, N				Yamauchi, Kozue; Sato, Mitsuaki; Osawa, Leona; Matsuda, Shuya; Komiyama, Yasuyuki; Nakakuki, Natsuko; Takada, Hitomi; Katoh, Ryo; Muraoka, Masaru; Suzuki, Yuichiro; Tatsumi, Akihisa; Miura, Mika; Takano, Shinichi; Amemiya, Fumitake; Fukasawa, Mitsuharu; Nakayama, Yasuhiro; Yamaguchi, Tatsuya; Inoue, Taisuke; Maekawa, Shinya; Enomoto, Nobuyuki			Analysis of direct-acting antiviral-resistant hepatitis C virus haplotype diversity by single-molecule and long-read sequencing	HEPATOLOGY COMMUNICATIONS	X			Article						Haplotype, Viral quasispecies, Biology, NS5A, Genetics, Virology, Genome, Hepatitis B virus, Hepatitis C virus, Computational biology, Virus, Gene, Hepacivirus, Genotype		The method of analyzing individual resistant hepatitis C virus (HCV) by a combination of haplotyping and resistance-associated substitution (RAS) has not been fully elucidated because conventional sequencing has only yielded short and fragmented viral genomes. We performed haplotype analysis of HCV mutations in 12 asunaprevir/daclatasvir treatment-failure cases using the Oxford Nanopore sequencer…	[Yamauchi, Kozue; Sato, Mitsuaki; Osawa, Leona; Matsuda, Shuya; Komiyama, Yasuyuki; Nakakuki, Natsuko; Takada, Hitomi; Katoh, Ryo; Muraoka, Masaru; Suzuki, Yuichiro; Tatsumi, Akihisa; Miura, Mika; Takano, Shinichi; Amemiya, Fumitake; Fukasawa, Mitsuharu; Nakayama, Yasuhiro; Yamaguchi, Tatsuya; Inoue, Taisuke; Maekawa, Shinya; Enomoto, Nobuyuki] Univ Yamanashi, Fac Med, Dept Gastroenterol & Hepato…		Maekawa, S (corresponding author), Univ Yamanashi, Fac Med, Dept Gastroenterol & Hepatol, Chuo Ku, 1110 Shimokato, Kofu, Yamanashi 4093898, Japan.	maekawa@yamanashi.ac.jp								5	5											JUL	2022	6	7
J	Margeridon-Thermet, S; Le Pogam, S; Li, L; Liu, TF; Shulman, N; Shafer, RW; Najera, I				Margeridon-Thermet, Severine; Le Pogam, Sophie; Li, Lewyn; Liu, Tommy F.; Shulman, Nancy; Shafer, Robert W.; Najera, Isabel			Similar Prevalence of Low-Abundance Drug-Resistant Variants in Treatment-Naive Patients with Genotype 1a and 1b Hepatitis C Virus Infections as Determined by Ultradeep Pyrosequencing	PLOS ONE	X			Article						Viral quasispecies, Virology, NS5B, NS3, Hepatitis C virus, Genotype, Sofosbuvir, Biology, Pyrosequencing, Dasabuvir, Virus, Genetics, Hepacivirus, Ribavirin, Gene		Background and Objectives: Hepatitis C virus (HCV) variants that confer resistance to direct-acting-antiviral agents (DAA) have been detected by standard sequencing technology in genotype (G) 1 viruses from DAA-naive patients. It has recently been shown that virological response rates are higher and breakthrough rates are lower in G1b infected patients than in G1a infected patients treated with c…	[Margeridon-Thermet, Severine; Liu, Tommy F.; Shafer, Robert W.] Stanford Univ, Sch Med, Stanford, CA 94305 USA; [Le Pogam, Sophie; Li, Lewyn; Najera, Isabel] Roche, Infect Dis Discovery, Pharma Res Early Dev, Nutley, NJ 07110 USA; [Le Pogam, Sophie; Shulman, Nancy] Genentech Inc, Pharma Dev, San Francisco, CA 94080 USA; [Najera, Isabel] Roche, Pharma Res Early Dev, Infect Dis Discovery, Shanghai…		Najera, I (corresponding author), Roche, Infect Dis Discovery, Pharma Res Early Dev, Nutley, NJ 07110 USA.	isabel.najera@roche.com								16	18											20-Aug	2014	9	8
J	Nousbaum, JB; Polyak, SJ; Ray, SC; Sullivan, DG; Larson, AM; Carithers, RL; Gretch, DR				Nousbaum, JB; Polyak, SJ; Ray, SC; Sullivan, DG; Larson, AM; Carithers, RL; Gretch, DR			Prospective characterization of full-length hepatitis C virus NS5A quasispecies during induction and combination antiviral therapy	JOURNAL OF VIROLOGY	X			Article						Viral quasispecies, NS5A, Ribavirin, Virology, Biology, Hepatitis C virus, Hepacivirus, Genotype, Interferon, Virus, Genetics, Gene		The hepatitis C virus (HCV) nonstructural 5A (NS5A) protein has been controversially implicated in the inherent resistance of HCV to interferon (IFN) antiviral therapy in clinical studies, In this study, the relationship between NS5A mutations and selection pressures before and during antiviral therapy and virologic response to therapy were investigated. Full-length NS5A clones were sequenced fro…	Univ Washington, Dept Lab Med, Seattle, WA 98104 USA; Univ Washington, Dept Med, Seattle, WA 98104 USA; Johns Hopkins Univ, Sch Med, Dept Med, Baltimore, MD 21205 USA		Univ Washington, Dept Lab Med, Box 359690,325 9th Ave, Seattle, WA 98104 USA.	polyak@u.washington.edu								106	122											OCT	2000	74	19
J	Kliemann, DA; Tovo, CV; da Veiga, ABG; de Mattos, AA; Wood, C				Kliemann, Dimas Alexandre; Tovo, Cristiane Valle; Gorini da Veiga, Ana Beatriz; de Mattos, Angelo Alves; Wood, Charles			Polymorphisms and resistance mutations of hepatitis C virus on sequences in the European hepatitis C virus database	WORLD JOURNAL OF GASTROENTEROLOGY	X			Article						NS5A, NS5B, NS3, Virology, Genotype, Hepatitis C virus, Biology, Mutation, Virus, Hepacivirus, Genetics, Gene		AIM To evaluate the occurrence of resistant mutations in treatment-naive hepatitis C virus (HCV) sequences deposited in the European hepatitis C virus database (euHCVdb). METHODS The sequences were downloaded from the euHCVdb (https://euhcvdb.ibcp.fr/euHCVdb/). The search was performed for full-length NS3 protease, NS5A and NS5B polymerase sequences of HCV, separated by genotypes 1a, 1b, 2a, 2b a…	[Kliemann, Dimas Alexandre; Tovo, Cristiane Valle; Gorini da Veiga, Ana Beatriz; de Mattos, Angelo Alves] Univ Fed Ciencias Saude Porto Alegre, Grad Program Med Hepatol, BR-90050170 Porto Alegre, RS, Brazil; [Kliemann, Dimas Alexandre; Tovo, Cristiane Valle] Hosp Nossa Senhora Conceicao, BR-90050170 Porto Alegre, RS, Brazil; [Gorini da Veiga, Ana Beatriz] Univ Fed Ciencias Saude Porto Alegre, Gra…		Kliemann, DA (corresponding author), Hosp Nossa Senhora Conceicao, Serv Infectol, Ave Francisco Trein,596,Bairro Cristo Redentor, BR-91350170 Porto Alegre, RS, Brazil.	dimaskliemann@gmail.com								27	32											28-Oct	2016	22	40
J	Sato, M; Maekawa, S; Komatsu, N; Tatsumi, A; Miura, M; Muraoka, M; Suzuki, Y; Amemiya, F; Takano, S; Fukasawa, M; Nakayama, Y; Yamaguchi, T; Uetake, T; Inoue, T; Sato, T; Sakamoto, M; Yamashita, A; Moriishi, K; Enomoto, N				Sato, Mitsuaki; Maekawa, Shinya; Komatsu, Nobutoshi; Tatsumi, Akihisa; Miura, Mika; Muraoka, Masaru; Suzuki, Yuichiro; Amemiya, Fumitake; Takano, Shinichi; Fukasawa, Mitsuharu; Nakayama, Yasuhiro; Yamaguchi, Tatsuya; Uetake, Tomoyoshi; Inoue, Taisuke; Sato, Tadashi; Sakamoto, Minoru; Yamashita, Atsuya; Moriishi, Kohji; Enomotoa, Nobuyuki			Deep Sequencing and Phylogenetic Analysis of Variants Resistant to Interferon-Based Protease Inhibitor Therapy in Chronic Hepatitis Induced by Genotype 1b Hepatitis C Virus	JOURNAL OF VIROLOGY	X			Article						Biology, Virology, Genotype, Protease inhibitor (pharmacology), Phylogenetic tree, Interferon, Virus, Hepatitis C virus, NS3, Protease, Genetics, Gene, Viral load, Enzyme, Biochemistry, Antiretroviral therapy		Because of recent advances in deep sequencing technology, detailed analysis of hepatitis C virus (HCV) quasispecies and their dynamic changes in response to direct antiviral agents (DAAs) became possible, although the role of quasispecies is not fully understood. In this study, to clarify the evolution of viral quasispecies and the origin of drug-resistant mutations induced by interferon (IFN)-ba…	[Sato, Mitsuaki; Maekawa, Shinya; Komatsu, Nobutoshi; Tatsumi, Akihisa; Miura, Mika; Muraoka, Masaru; Suzuki, Yuichiro; Amemiya, Fumitake; Takano, Shinichi; Fukasawa, Mitsuharu; Nakayama, Yasuhiro; Yamaguchi, Tatsuya; Uetake, Tomoyoshi; Inoue, Taisuke; Sato, Tadashi; Sakamoto, Minoru; Enomotoa, Nobuyuki] Univ Yamanashi, Fac Med, Dept Internal Med 1, Chuo Ku, Yamanashi, Japan; [Yamashita, Atsuya; …		Maekawa, S (corresponding author), Univ Yamanashi, Fac Med, Dept Internal Med 1, Chuo Ku, Yamanashi, Japan.	maekawa@yamanashi.ac.jp								28	28											JUN	2015	89	11
J	Bonsall, D; Black, S; Howe, AYM; Chase, R; Ingravallo, P; Pak, I; Brown, A; Smith, DA; Bowden, R; Barnes, E				Bonsall, David; Black, Stuart; Howe, Anita Y. M.; Chase, Robert; Ingravallo, Paul; Pak, Irene; Brown, Anthony; Smith, David A.; Bowden, Rory; Barnes, Eleanor		STOP HCV Consortium	Characterization of hepatitis C virus resistance to grazoprevir reveals complex patterns of mutations following on-treatment breakthrough that are not observed at relapse	INFECTION AND DRUG RESISTANCE	X			Article						Viral quasispecies, NS3, Ribavirin, Virology, Hepatitis C virus, Sanger sequencing, Biology, Medicine, Virus, Mutation, Genetics, Gene		Purpose: A detailed analysis of hepatitis C virus (HCV) resistance-associated substitutions (RASs) is required to understand why people fail direct-acting antiviral therapies. This study was conducted to assess RASs in an analysis of 2 trials evaluating the second-generation NS3/4A protease inhibitor grazoprevir (GZR) in combination with peginterferon/ribavirin. Patients and methods: From a total…	[Bonsall, David; Brown, Anthony; Smith, David A.; Bowden, Rory; Barnes, Eleanor] Univ Oxford, Translat Gastroenterol Unit, Oxford, England; [Black, Stuart; Howe, Anita Y. M.; Chase, Robert; Ingravallo, Paul; Pak, Irene] Merck & Co Inc, Dept Infect Dis, Kenilworth, NJ USA		Bonsall, D (corresponding author), John Radcliffe Hosp, Div Expt Med, Translat Gastroenterol Unit, Headley Way, Oxford OX3 9DU, England.	david.bonsall@ndm.ox.ac.uk								7	7												2018	11
J	Aldunate, F; Echeverría, N; Chiodi, D; López, P; Sánchez-Cicerón, A; Soñora, M; Cristina, J; Moratorio, G; Hernández, N; Moreno, P				Aldunate, Fabian; Echeverria, Natalia; Chiodi, Daniela; Lopez, Pablo; Sanchez-Ciceron, Adriana; Sonora, Martin; Cristina, Juan; Moratorio, Gonzalo; Hernandez, Nelia; Moreno, Pilar			Resistance-associated substitutions and response to treatment in a chronic hepatitis C virus infected-patient: an unusual virological response case report	BMC INFECTIOUS DISEASES	X			Article						NS5A, Ribavirin, Virology, Sanger sequencing, Simeprevir, Medical microbiology, Hepatitis C virus, Boceprevir, Ledipasvir, Medicine, NS5B, Pegylated interferon, Viral quasispecies, Genotype, Virus, Biology, Hepacivirus, DNA sequencing, Genetics, Gene		BackgroundDirect-Acting agents (DAAs) target and inhibit essential viral replication proteins. They have revolutionized the treatment of Hepatitis C virus (HCV) infection reaching high levels of sustained virologic response. However, the detection of basal resistance-associated substitutions (RASs) to DAAs in naive patients could be important in predicting the treatment outcome in some patients e…	[Aldunate, Fabian; Echeverria, Natalia; Sonora, Martin; Cristina, Juan; Moratorio, Gonzalo; Moreno, Pilar] Univ Republica, Fac Ciencias, Ctr Invest Nucl, Lab Virol Mol, Mataojo 2055, Montevideo 11400, Uruguay; [Aldunate, Fabian; Echeverria, Natalia; Moratorio, Gonzalo; Moreno, Pilar] Inst Pasteur Montevideo, Lab Evoluc Expt Virus, Mataojo 2020, Montevideo 11400, Uruguay; [Chiodi, Daniela; Sanchez…		Moreno, P (corresponding author), Univ Republica, Fac Ciencias, Ctr Invest Nucl, Lab Virol Mol, Mataojo 2055, Montevideo 11400, Uruguay.;Moreno, P (corresponding author), Inst Pasteur Montevideo, Lab Evoluc Expt Virus, Mataojo 2020, Montevideo 11400, Uruguay.	pmoreno@fcien.edu.ut								3	3											26-Apr	2021	21	1
J	Hsu, SJ; Enkhzaya, S; Lin, YY; Tseng, TC; Khosbayar, T; Tsai, CH; Wang, TS; Enkhtuya, D; Ivshinkhorol, D; Naranzul, N; Jargalsaikhan, B; Amarsanaa, J; Baatarkhuu, O; Kao, JH				Hsu, Shih-Jer; Enkhzaya, Sukhee; Lin, You-Yu; Tseng, Tai-Chung; Khosbayar, Tulgaa; Tsai, Cheng-Hsueh; Wang, Tzu-San; Enkhtuya, Damba; Ivshinkhorol, Dogsom; Naranzul, Nyamsuren; Jargalsaikhan, Badarch; Amarsanaa, Jazag; Baatarkhuu, Oidov; Kao, Jia-Horng			Resistance-associated substitution and ledipasvir/sofosbuvir therapy in Mongolian chronic hepatitis C patients	JOURNAL OF THE FORMOSAN MEDICAL ASSOCIATION	X			Article						Medicine, Ledipasvir, Sofosbuvir, Internal medicine, NS5A, Gastroenterology, Chronic hepatitis, Virology, Hepatitis C virus, Ribavirin, Virus, Hepacivirus		Background: Mongolia has the highest prevalence of hepatitis C virus (HCV) infection worldwide. Ledipasvir/sofosbuvir (LDV/SOF) was introduced to Mongolia since 2016 for HCV eradication. It has been reported that HCV resistance-associated substitutions (RASs) would affect the effectiveness of LDV/SOF in western chronic hepatitis C (CHC) patients. We thus investigated the effectiveness of LDV/SOF …	[Hsu, Shih-Jer] Natl Taiwan Univ Hosp, Dept Internal Med, Yunlin Branch, Huwei Township, Yunlin, Taiwan; [Hsu, Shih-Jer] Natl Taiwan Univ Hosp, Hepatol Med Ctr, Yunlin Branch, Huwei Township, Yunlin, Taiwan; [Enkhzaya, Sukhee; Naranzul, Nyamsuren; Baatarkhuu, Oidov] Mongolian Natl Univ Med Sci, Sch Med, Dept Infect Dis, Zorig St, Ulaanbaatar 14210, Mongolia; [Lin, You-Yu; Wang, Tzu-San; Kao, Jia-…		Baatarkhuu, O (corresponding author), Mongolian Natl Univ Med Sci, Sch Med, Dept Infect Dis, Zorig St, Ulaanbaatar 14210, Mongolia.;Kao, JH (corresponding author), Natl Taiwan Univ, Grad Inst Clin Med, Coll Med & Hosp, 7 Chung Shan South Rd, Taipei 10002, Taiwan.	baatarkhuu@mnums.edu.mn; kaojh@ntu.edu.tw								4	4											MAR	2020	119	3
J	Esposito, I; Marciano, S; Haddad, L; Galdame, O; Franco, A; Gadano, A; Flichman, D; Trinks, J				Esposito, Isabella; Marciano, Sebastian; Haddad, Leila; Galdame, Omar; Franco, Alejandra; Gadano, Adrian; Flichman, Diego; Trinks, Julieta			Prevalence and Factors Related to Natural Resistance-Associated Substitutions to Direct-Acting Antivirals in Patients with Genotype 1 Hepatitis C Virus Infection	VIRUSES-BASEL	X			Article						NS5A, NS5B, Genotype, NS3, Medicine, Hepatitis C virus, Virology, Regimen, Internal medicine, Virus, Biology, Hepacivirus, Gene, Genetics		This study aimed to assess the prevalence of natural resistance-associated substitutions (RASs) to NS3, NS5A and NS5B inhibitors in 86 genotype 1 Hepatitis C Virus (HCV)-infected patients from Buenos Aires, Argentina, and to determine their effect on therapy outcome. Additionally, virological, clinical and host genetic factors were explored as predictors of the presence of baseline RASs. NS3 RASs…	[Esposito, Isabella; Franco, Alejandra; Gadano, Adrian; Trinks, Julieta] IUHI, CONICET, Hosp Italiano HIBA, IMTIB, C1199ACL, Buenos Aires, DF, Argentina; [Marciano, Sebastian; Haddad, Leila; Galdame, Omar; Gadano, Adrian] Hosp Italiano Buenos Aires, Serv Clin Med, Secc Hepatol, C1199ABB, Buenos Aires, DF, Argentina; [Marciano, Sebastian; Gadano, Adrian] Hosp Italiano Buenos Aires, Dept Invest, C1…		Trinks, J (corresponding author), IUHI, CONICET, Hosp Italiano HIBA, IMTIB, C1199ACL, Buenos Aires, DF, Argentina.	isabellesposito@gmail.com; sebastian.marciano@hospitalitaliano.org.ar; leila.haddad@hospitalitaliano.org.ar; omar.galdame@hospitalitaliano.org.ar; alejandra.franco@hospitalitaliano.org.ar; adrian.gadano@hospitalitaliano.org.ar; dflichman@ffyb.uba.ar; julieta.trinks@hospitalitaliano.org.ar								10	11											JAN	2019	11	1
J	Perpiñán, E; Caro-Pérez, N; García-González, N; Gregori, J; González, P; Bartres, C; Soria, ME; Perales, C; Lens, S; Mariño, Z; Londoño, MC; Ariza, X; Koutsoudakis, G; Quer, J; González-Candelas, F; Forns, X; Pérez-del-Pulgar, S				Perpinan, Elena; Caro-Perez, Noelia; Garcia-Gonzalez, Neris; Gregori, Josep; Gonzalez, Patricia; Bartres, Concepcion; Eugenia Soria, Maria; Perales, Celia; Lens, Sabela; Marino, Zoe; Carlota Londono, Maria; Ariza, Xavier; Koutsoudakis, George; Quer, Josep; Gonzalez-Candelas, Fernando; Forns, Xavier; Perez-del-Pulgar, Sofia			Hepatitis C virus early kinetics and resistance-associated substitution dynamics during antiviral therapy with direct-acting antivirals	JOURNAL OF VIRAL HEPATITIS	X			Article						Viral quasispecies, Hepatitis C virus, Medicine, Virology, Combination therapy, Viral load, Virus, Hepatitis C, Internal medicine		The emergence of resistance-associated substitutions (RASs) can compromise the high efficacy of direct-acting antivirals (DAAs). Little is known about RASs selection at very early time points during DAA treatment. Therefore, we analyzed the potential emergence of RASs immediately after therapy initiation. Samples of 71 patients treated with different DAAs were collected at baseline, during therap…	[Perpinan, Elena; Caro-Perez, Noelia; Gonzalez, Patricia; Bartres, Concepcion; Lens, Sabela; Marino, Zoe; Carlota Londono, Maria; Ariza, Xavier; Koutsoudakis, George; Forns, Xavier; Perez-del-Pulgar, Sofia] Univ Barcelona, CIBEREHD, IDIBAPS, Liver Unit,Hosp Clin, Barcelona, Spain; [Gregori, Josep; Eugenia Soria, Maria; Perales, Celia; Quer, Josep] HUVH, VHIR, Dept Internal Med, Liver Unit,Liver D…		Forns, X; Pérez-del-Pulgar, S (corresponding author), Univ Barcelona, CIBEREHD, IDIBAPS, Liver Unit,Hosp Clin, Barcelona, Spain.	xforns@clinic.cat; sofiapp@clinic.cat								10	11											DEC	2018	25	12
J	Soria, ME; García-Crespo, C; Martínez-González, B; Vázquez-Sirvent, L; Lobo-Vega, R; de Avila, AI; Gallego, I; Chen, Q; García-Cehic, D; Llorens-Revull, M; Briones, C; Gómez, J; Ferrer-Orta, C; Verdaguer, N; Gregori, J; Rodríguez-Frías, F; Buti, M; Esteban, JI; Domingo, E; Quer, J; Perales, C				Soria, Maria Eugenia; Garcia-Crespo, Carlos; Martinez-Gonzalez, Brenda; Vazquez-Sirvent, Lucia; Lobo-Vega, Rebeca; de Avila, Ana Isabel; Gallego, Isabel; Chen, Qian; Garcia-Cehic, Damir; Llorens-Revull, Meritxell; Briones, Carlos; Gomez, Jordi; Ferrer-Orta, Cristina; Verdaguer, Nuria; Gregori, Josep; Rodriguez-Frias, Francisco; Buti, Maria; Esteban, Juan Ignacio; Domingo, Esteban; Quer, Josep; Pe…			Amino Acid Substitutions Associated with Treatment Failure for Hepatitis C Virus Infection	JOURNAL OF CLINICAL MICROBIOLOGY	X			Article						NS5A, NS5B, Hepatitis C virus, Virology, Hepacivirus, Amino acid, Amino acid substitution, Virus, Hepatitis C, Biology, Flaviviridae, Medicine, Genetics, Mutation, Gene		Despite the high virological response rates achieved with current directly acting antiviral agents (DAAs) against hepatitis C virus (HCV), around 2% to 5% of treated patients do not achieve a sustained viral response. The identification of amino acid substitutions associated with treatment failure requires analytical designs, such as subtype-specific ultradeep sequencing (UDS) methods, for HCV ch…	[Soria, Maria Eugenia; Martinez-Gonzalez, Brenda; Lobo-Vega, Rebeca; Perales, Celia] Fdn Jimenez Diaz, IIS, Dept Clin Microbiol, Madrid, Spain; [Soria, Maria Eugenia; Chen, Qian; Garcia-Cehic, Damir; Llorens-Revull, Meritxell; Gregori, Josep; Buti, Maria; Esteban, Juan Ignacio; Quer, Josep; Perales, Celia] Internal Med Hosp Univ Vall dHebron, Vall dHebron Inst Recerca VHIR, Liver Unit, Barcelona,…		Perales, C (corresponding author), Fdn Jimenez Diaz, IIS, Dept Clin Microbiol, Madrid, Spain.;Perales, C (corresponding author), Internal Med Hosp Univ Vall dHebron, Vall dHebron Inst Recerca VHIR, Liver Unit, Barcelona, Spain.;Perales, C (corresponding author), CSIC UAM, Consejo Super Invest Cient CSIC, Ctr Biol Mol Severo Ochoa, Madrid, Spain.;Perales, C (corresponding author), Inst Salud Carlo…	celia.perales@quironsalud.es								19	20											DEC	2020	58	12
J	Wyles, D; Mangia, A; Cheng, W; Shafran, S; Schwabe, C; Ouyang, W; Hedskog, C; McNally, J; Brainard, DM; Doehle, BP; Svarovskaia, E; Miller, MD; Mo, HM; Dvory-Sobol, H				Wyles, David; Mangia, Alessandra; Cheng, Wendy; Shafran, Stephen; Schwabe, Christian; Ouyang, Wen; Hedskog, Charlotte; McNally, John; Brainard, Diana M.; Doehle, Brian P.; Svarovskaia, Evguenia; Miller, Michael D.; Mo, Hongmei; Dvory-Sobol, Hadas			Long-term persistence of HCV NS5A resistance-associated substitutions after treatment with the HCV NS5A inhibitor, ledipasvir, without sofosbuvir	ANTIVIRAL THERAPY	X			Article						Ledipasvir, NS5A, Daclatasvir, Viral quasispecies, Sofosbuvir, Medicine, Population, Internal medicine, Virology, Gastroenterology, Hepatitis C virus, Ribavirin, Hepacivirus, Virus, Environmental health		Background: Data on persistence of NS5A resistance-associated substitutions (RASs) may have implications for resistance testing approaches and selection of initial and retreatment strategies. Methods: Long-term persistence of NS5A RASs in HCV genotype (GT) 1 infected subjects (n=76) who did not achieve sustained virological response after receiving ledipasvir (LDV) without sofosbuvir (SOF) and we…	[Wyles, David] Denver Hlth & Hosp Author, Div Infect Dis, Denver, CO USA; [Mangia, Alessandra] IRCCS Casa Sollievo Sofferenza, Liver Unit, Dept Med Sci, San Giovanni Rotondo, Italy; [Cheng, Wendy] Royal Perth Hosp, Gastroenterol & Hepatol, Perth, WA, Australia; [Shafran, Stephen] Univ Alberta, Dept Med, Edmonton, AB, Canada; [Schwabe, Christian] Auckland Clin Studies Ltd, Auckland, New Zealand; […		Dvory-Sobol, H (corresponding author), Gilead Sci Inc, 353 Lakeside Dr, Foster City, CA 94404 USA.	Hadas.Dvory-Sobol@Gilead.com								51	51												2018	23	3
J	Bellocchi, MC; Aragri, M; Carioti, L; Fabeni, L; Pipitone, RM; Brancaccio, G; Sorbo, MC; Barbaliscia, S; Di Maio, VC; Bronte, F; Grimaudo, S; Mazzucco, W; Frigeri, F; Cantone, M; Pinto, A; Perno, CF; Craxì, A; Gaeta, GB; Di Marco, V; Ceccherini-Silberstein, F				Bellocchi, Maria Concetta; Aragri, Marianna; Carioti, Luca; Fabeni, Lavinia; Pipitone, Rosaria Maria; Brancaccio, Giuseppina; Sorbo, Maria Chiara; Barbaliscia, Silvia; Di Maio, Velia Chiara; Bronte, Fabrizio; Grimaudo, Stefania; Mazzucco, Walter; Frigeri, Ferdinando; Cantone, Marco; Pinto, Antonio; Perno, Carlo Federico; Craxi, Antonio; Gaeta, Giovanni Battista; Di Marco, Vito; Ceccherini-Silbers…			NS5A Gene Analysis by Next Generation Sequencing in HCV Nosocomial Transmission Clusters of HCV Genotype 1b Infected Patients	CELLS	X			Article						NS5A, Genotype, Virology, Gene, Biology, Transmission (telecommunications), DNA sequencing, Medicine, Genetics, Hepacivirus, Computer science, Telecommunications		Background: The aim of the study was to investigate the intra-host variability through next-generation-sequencing (NGS) of the NS5A-gene in nosocomial transmission-clusters observed in two Italian hospitals among hepatitis C virus (HCV)-genotype-1b infected patients. Methods: HCV-sequencing was performed by Sanger-sequencing (NS3 + NS5A + NS5B) and by NGS (NS5A, MiSeq-Illumina) in 15 HCV-1b infec…	[Bellocchi, Maria Concetta; Aragri, Marianna; Carioti, Luca; Fabeni, Lavinia; Sorbo, Maria Chiara; Barbaliscia, Silvia; Di Maio, Velia Chiara; Ceccherini-Silberstein, Francesca] Univ Roma Tor Vergata, Dept Expt Med, I-00133 Rome, Italy; [Pipitone, Rosaria Maria; Bronte, Fabrizio; Grimaudo, Stefania; Mazzucco, Walter; Craxi, Antonio; Di Marco, Vito] Univ Palermo, Internal Med & Med Specialties PRO…		Ceccherini-Silberstein, F (corresponding author), Univ Roma Tor Vergata, Dept Expt Med, I-00133 Rome, Italy.	ceccherini@med.uniroma2.it								10	11											JUL	2019	8	7
J	Kai, Y; Hikita, H; Morishita, N; Murai, K; Nakabori, T; Iio, S; Hagiwara, H; Imai, Y; Tamura, S; Tsutsui, S; Naito, M; Nishiuchi, M; Kondo, Y; Kato, T; Suemizu, H; Yamada, R; Oze, T; Yakushijin, T; Hiramatsu, N; Sakamori, R; Tatsumi, T; Takehara, T				Kai, Yugo; Hikita, Hayato; Morishita, Naoki; Murai, Kazuhiro; Nakabori, Tasuku; Iio, Sadaharu; Hagiwara, Hideki; Imai, Yasuharu; Tamura, Shinji; Tsutsui, Syusaku; Naito, Masafumi; Nishiuchi, Meiko; Kondo, Yasuteru; Kato, Takanobu; Suemizu, Hiroshi; Yamada, Ryoko; Oze, Tsugiko; Yakushijin, Takayuki; Hiramatsu, Naoki; Sakamori, Ryotaro; Tatsumi, Tomohide; Takehara, Tetsuo			Baseline quasispecies selection and novel mutations contribute to emerging resistance-associated substitutions in hepatitis C virus after direct-acting antiviral treatment	SCIENTIFIC REPORTS	X			Article						Viral quasispecies, Daclatasvir, NS5A, NS5B, Virology, Biology, Hepatitis C virus, clone (Java method), Mutation, Genetics, Hepacivirus, Virus, Gene, Ribavirin		Resistance-associated substitutions (RASs) in hepatitis C virus (HCV) appear upon failure of treatment with direct-acting antivirals (DAAs). However, their origin has not been clarified in detail. Among 11 HCV genotype 1b patients who experienced virologic failure with asunaprevir (ASV)/daclatasvir (DCV), 10 had major NS5A L31M/V-Y93H variants after treatment. L31M/V-Y93H variants were detected a…	[Kai, Yugo; Hikita, Hayato; Morishita, Naoki; Murai, Kazuhiro; Nakabori, Tasuku; Yamada, Ryoko; Oze, Tsugiko; Yakushijin, Takayuki; Sakamori, Ryotaro; Tatsumi, Tomohide; Takehara, Tetsuo] Osaka Univ, Grad Sch Med, Dept Gastroenterol & Hepatol, Suita, Osaka, Japan; [Iio, Sadaharu] Hyogo Prefectural Nishinomiya Hosp, Nishinomiya, Hyogo, Japan; [Hagiwara, Hideki] Kansai Rosai Hosp, Amagasaki, Hyogo,…		Takehara, T (corresponding author), Osaka Univ, Grad Sch Med, Dept Gastroenterol & Hepatol, Suita, Osaka, Japan.	takehara@gh.med.osaka-u.ac.jp								25	25											30-Jan	2017	7
J	Walker, A; Filke, S; Lübke, N; Obermeier, M; Kaiser, R; Häussinger, D; Timm, J; Bock, HH				Walker, Andreas; Filke, Sandra; Luebke, Nadine; Obermeier, Martin; Kaiser, Rolf; Haeussinger, Dieter; Timm, Joerg; Bock, Hans H.			Detection of a genetic footprint of the sofosbuvir resistance-associated substitution S282T after HCV treatment failure	VIROLOGY JOURNAL	X			Article						Viral quasispecies, Biology, Sofosbuvir, Virology, Hepatitis C virus, NS5B, Genetics, Virus, Viral evolution, Hepacivirus, Selection (genetic algorithm), Ribavirin, Gene, RNA, Artificial intelligence, Computer science		Background: The major resistance-associated substitution for sofosbuvir (S282T) in HCV NS5B causes severe viral fitness costs and rapidly reverts back to prototype in the absence of selection pressure. Accordingly, resistance against sofosbuvir is rarely detected even in patients after treatment failure. Case presentation: We report a case of a GT3a infected patient with viral breakthrough under …	[Walker, Andreas; Luebke, Nadine; Timm, Joerg] Heinrich Heine Univ, Univ Hosp, Inst Virol, Univ Str 1, D-40225 Dusseldorf, Germany; [Filke, Sandra; Haeussinger, Dieter; Bock, Hans H.] Heinrich Heine Univ, Univ Hosp, Dept Gastroenterol Hepatol & Infect Dis, Dusseldorf, Germany; [Obermeier, Martin] Med Ctr Infect Dis MIB, Berlin, Germany; [Kaiser, Rolf] Univ Cologne, Inst Virol, Cologne, Germany		Timm, J (corresponding author), Heinrich Heine Univ, Univ Hosp, Inst Virol, Univ Str 1, D-40225 Dusseldorf, Germany.	joerg.timm@med.uni-duesseldorf.de								15	20											8-Jun	2017	14
J	Akuta, N; Suzuki, F; Seko, Y; Kawamura, Y; Sezaki, H; Suzuki, Y; Hosaka, T; Kobayashi, M; Hara, T; Kobayashi, M; Saitoh, S; Arase, Y; Ikeda, K; Kumada, H				Akuta, Norio; Suzuki, Fumitaka; Seko, Yuya; Kawamura, Yusuke; Sezaki, Hitomi; Suzuki, Yoshiyuki; Hosaka, Tetsuya; Kobayashi, Masahiro; Hara, Tasuku; Kobayashi, Mariko; Saitoh, Satoshi; Arase, Yasuji; Ikeda, Kenji; Kumada, Hiromitsu			Emergence of telaprevir-resistant variants detected by ultra-deep sequencing after triple therapy in patients infected with HCV genotype 1	JOURNAL OF MEDICAL VIROLOGY	X			Article						Telaprevir, Ribavirin, Genotype, Deep sequencing, Virology, Pegylated interferon, Combination therapy, Medicine, Regimen, Biology, Hepatitis C virus, Gastroenterology, Virus, Internal medicine, Genetics, Gene, Genome		Using ultra-deep sequencing technology, the present was designed to investigate whether the emergence of telaprevir-resistant variants (amino acid substitutions of aa36, aa54, aa155, aa156, and aa170 positions in HCV NS3 region) after commencement of triple therapy of telaprevir/peginterferon (PEG-IFN)/ribavirin could be predicted at baseline in previous non-responders to dual therapy. Fourteen p…	[Akuta, Norio; Suzuki, Fumitaka; Seko, Yuya; Kawamura, Yusuke; Sezaki, Hitomi; Suzuki, Yoshiyuki; Hosaka, Tetsuya; Kobayashi, Masahiro; Hara, Tasuku; Saitoh, Satoshi; Arase, Yasuji; Ikeda, Kenji; Kumada, Hiromitsu] Toranomon Gen Hosp, Dept Hepatol, Tokyo 1050001, Japan; [Akuta, Norio; Suzuki, Fumitaka; Seko, Yuya; Kawamura, Yusuke; Sezaki, Hitomi; Suzuki, Yoshiyuki; Hosaka, Tetsuya; Kobayashi, Ma…		Akuta, N (corresponding author), Toranomon Gen Hosp, Dept Hepatol, Minato Ku, 2-2-2 Toranomon, Tokyo 1050001, Japan.	akuta-gi@umin.ac.jp								24	24											JUN	2013	85	6
J	Ogishi, M; Yotsuyanagi, H; Tsutsumi, T; Gatanaga, H; Ode, H; Sugiura, W; Moriya, K; Oka, S; Kimura, S; Koike, K				Ogishi, Masato; Yotsuyanagi, Hiroshi; Tsutsumi, Takeya; Gatanaga, Hiroyuki; Ode, Hirotaka; Sugiura, Wataru; Moriya, Kyoji; Oka, Shinichi; Kimura, Satoshi; Koike, Kazuhiko			Deconvoluting the Composition of Low-Frequency Hepatitis C Viral Quasispecies: Comparison of Genotypes and NS3 Resistance-Associated Variants between HCV/HIV Coinfected Hemophiliacs and HCV Monoinfected Patients in Japan	PLOS ONE	X			Article						Viral quasispecies, Genotyping, Minor allele frequency, Genotype, Virology, Haplotype, Hepatitis C, Biology, Medicine, Allele frequency, Hepatitis C virus, Genetics, Gene, Virus		Pre-existing low-frequency resistance-associated variants (RAVs) may jeopardize successful sustained virological responses (SVR) to HCV treatment with direct-acting antivirals (DAAs). However, the potential impact of low-frequency (similar to 0.1%) mutations, concatenated mutations (haplotypes), and their association with genotypes (Gts) on the treatment outcome has not yet been elucidated, most …	[Ogishi, Masato; Yotsuyanagi, Hiroshi; Tsutsumi, Takeya; Moriya, Kyoji; Koike, Kazuhiko] Univ Tokyo, Grad Sch Med, Dept Internal Med, Bunkyo Ku, Tokyo, Japan; [Gatanaga, Hiroyuki; Oka, Shinichi] Natl Ctr Global Hlth & Med, AIDS Clin Ctr, Shinjuku Ku, Tokyo, Japan; [Ode, Hirotaka; Sugiura, Wataru] Nagoya Med Ctr, Clin Res Ctr, Dept Infect Dis & Immunol, Nagoya, Aichi, Japan; [Kimura, Satoshi] Toky…		Yotsuyanagi, H (corresponding author), Univ Tokyo, Grad Sch Med, Dept Internal Med, Bunkyo Ku, Tokyo, Japan.	hyotsu-tky@umin.ac.jp								13	16											6-Mar	2015	10	3
J	Ji, HZ; Kozak, RA; Biondi, MJ; Pilon, R; Vallee, D; Liang, BB; La, D; Kim, J; Van Domselaar, G; Leonard, L; Sandstrom, P; Brooks, J				Ji, Hezhao; Kozak, Robert A.; Biondi, Mia J.; Pilon, Richard; Vallee, Dominic; Liang, Ben Binhua; La, David; Kim, John; Van Domselaar, Gary; Leonard, Lynne; Sandstrom, Paul; Brooks, James			Next generation sequencing of the hepatitis C virus NS5B gene reveals potential novel S282 drug resistance mutations	VIROLOGY	X			Article						NS5B, In silico, Biology, Hepatitis C virus, Drug resistance, Virology, Ribavirin, Mutation, Resistance mutation, Sofosbuvir, Gene, Pyrosequencing, Genetics, Virus, Hepacivirus, RNA, Reverse transcriptase		Identifying HCV drug resistance mutations (DRMs) is increasingly important as new direct acting antiviral therapies (DAA) become available. Tagged pooled pyrosequencing (TPP) was originally developed as cost-effective approach for detecting low abundance HIV DRMs. Using 127 HCV-positive samples from a Canadian injection drug user cohort, we demonstrated the suitability and efficiency of TPP for e…	[Ji, Hezhao; Pilon, Richard; Vallee, Dominic; Kim, John; Sandstrom, Paul; Brooks, James] Publ Hlth Agcy Canada, Natl HIV & Retrovirol Labs, Natl Microbiol Lab, Ottawa, ON K1A 0K9, Canada; [Kozak, Robert A.] Univ Guelph, Dept Pathobiol, Guelph, ON N1G 2W1, Canada; [Biondi, Mia J.] Univ Western Ontario, Arthur Labatt Family Sch Nursing, London, ON, Canada; [Liang, Ben Binhua; La, David; Van Domsela…		Brooks, J (corresponding author), Publ Hlth Agcy Canada, Natl HIV & Retrovirol Labs, Room 3172,100 Eglantine Driveway, Ottawa, ON K1A 0K9, Canada.	james.brooks@phac-aspc.gc.ca								33	36											MAR	2015	477
J	Hoffmann, L; Faffe, DS; Lima, JFC; Capitanio, TA; Cabral, BCA; Ürményi, TP; Coelho, HSM; Rondinelli, E; Villela-Nogueira, CA; Silva, R				Hoffmann, Luisa; Faffe, Debora Souza; Cruz Lima, Jennifer Froes; Capitanio, Thayanna Araujo; Azeredo Cabral, Bianca Catarina; Uermenyi, Turan Peter; Moraes Coelho, Henrique Sergio; Rondinelli, Edson; Villela-Nogueira, Cristiane Alves; Silva, Rosane			No correspondence between resistance mutations in the HCV-NS3 protease at baseline and early telaprevir-based triple therapy	BBA CLINICAL	X			Article						Telaprevir, Ribavirin, NS3, Hepatitis C virus, Pegylated interferon, Medicine, Virology, Combination therapy, Protease, Protease inhibitor (pharmacology), Boceprevir, Drug resistance, Internal medicine, Virus, Biology, Viral load, Genetics, Enzyme, Biochemistry, Antiretroviral therapy		Direct-acting antiviral (DAA)-based therapy is the new standard treatment for chronic hepatitis C virus (HCV) infection. However, protease inhibitor (PI)-resistant viral variants have been often described. This study aimed to examine HCV-NS3 protease variants at baseline and at 4 weeks under triple therapy. To this end, we analyzed the presence of variants in HCV-NS3 protease region from peripher…	[Hoffmann, Luisa; Faffe, Debora Souza; Cruz Lima, Jennifer Froes; Azeredo Cabral, Bianca Catarina; Uermenyi, Turan Peter; Rondinelli, Edson; Silva, Rosane] Univ Fed Rio de Janeiro, Inst Biofis Carlos Chagas Filho, BR-21941902 Rio De Janeiro, RJ, Brazil; [Capitanio, Thayanna Araujo; Moraes Coelho, Henrique Sergio; Villela-Nogueira, Cristiane Alves] Hosp Univ Clementino Fraga Filho, Dept Clin Med, …		Silva, R (corresponding author), Univ Fed Rio de Janeiro, Inst Biofis Carlos Chagas Filho, Lab Metab Macromol Firmino Torres Castro, CCS,Ilha Fundao, Ave Carlos Chagas Filho 373,Room G1-050, BR-21941902 Rio De Janeiro, RJ, Brazil.	silvaros@biof.ufrj.br								8	8											JUN	2015	3
J	Nguyen, LT; Hall, N; Sheerin, D; Carr, M; De Gascun, CF				Linh Thuy Nguyen; Hall, Naomi; Sheerin, Dylan; Carr, Michael; De Gascun, Cillian F.		Irish Hepatitis C Outcomes Res Net	Naturally occurring HCV NS5A/B inhibitor resistance-associated mutations to direct-acting antivirals	ANTIVIRAL THERAPY	X			Article						NS5A, NS5B, Virology, Biology, Genotype, Population, Mutation, Genetics, Medicine, Hepatitis C virus, Hepacivirus, Gene, Virus, Environmental health		Background: Direct-acting antivirals (DAAs) have significantly improved the treatment response in HCV chronic infection with higher potency and better tolerance. We established the prevalence of naturally occurring NS5A and NS5B inhibitor resistance-associated mutations (RAMs) in HCV genotype (GT)-1 chronically infected individuals in Ireland. Methods: In a multicentre cohort study, employing seq…	[Linh Thuy Nguyen] Ireland Vietnam Blood Borne Virus Initiat, Dublin, Ireland; [Linh Thuy Nguyen] Ireland Vietnam Blood Borne Virus Initiat, Hanoi, Vietnam; [Linh Thuy Nguyen; Hall, Naomi; Sheerin, Dylan; Carr, Michael; De Gascun, Cillian F.] Univ Coll Dublin, Natl Virus Reference Lab, Dublin, Ireland; [Linh Thuy Nguyen; De Gascun, Cillian F.] Univ Coll Dublin, Sch Med & Med Sci, Dublin, Ireland;…		Nguyen, LT (corresponding author), Ireland Vietnam Blood Borne Virus Initiat, Dublin, Ireland.;Nguyen, LT (corresponding author), Ireland Vietnam Blood Borne Virus Initiat, Hanoi, Vietnam.;Nguyen, LT (corresponding author), Univ Coll Dublin, Natl Virus Reference Lab, Dublin, Ireland.;Nguyen, LT (corresponding author), Univ Coll Dublin, Sch Med & Med Sci, Dublin, Ireland.	linh.nguyen.2@ucdconnect.ie								12	12												2016	21	5
J	Simicic, P; Grgic, I; Santak, M; Vince, A; Lepej, SZ				Simicic, Petra; Grgic, Ivana; Santak, Maja; Vince, Adriana; Lepej, Snjezana Zidovec			Frequency of baseline NS5A resistance-associated substitutions in patients infected with genotype 1 of hepatitis C virus in Croatia	MICROBIAL PATHOGENESIS	X			Article						NS5A, NS5B, NS3, Biology, Virology, Genotype, Hepatitis C virus, Sanger sequencing, Clade, Mutation frequency, Drug resistance, Virus, Population, Hepacivirus, Genetics, Gene, Mutation, Phylogenetic tree, Medicine, Environmental health		The backbone of current treatment for chronic Hepatitis C virus (HCV) infection are direct-acting antivirals targeting viral nonstructural proteins (NS3, NS4A, NS5A, NS5B). To date, there are six NS5A inhibitors approved for treatment of chronic HCV infection. The presence of drug-associated resistance substitutions is mainly due to fast error-prone replication, showing differential frequency bet…	[Simicic, Petra; Grgic, Ivana; Lepej, Snjezana Zidovec] Univ Hosp Infect Dis Zagreb, Dept Immunol & Mol Diagnost, Mirogojska 8, Zagreb, Croatia; [Santak, Maja] Univ Zagreb, Ctr Res & Knowledge Transfer Biotechnol, Lab Mol Biomed, Rockfellerova 10, Zagreb, Croatia; [Vince, Adriana] Univ Zagreb, Sch Med, Salata Ul 2, Zagreb, Croatia; [Vince, Adriana] Univ Hosp Infect Dis Zagreb, Dept Viral Hepatiti…		Simicic, P (corresponding author), Univ Hosp Infect Dis Zagreb, Dept Immunol & Mol Diagnost, Mirogojska 8, Zagreb, Croatia.	petrasimicic@gmail.com								3	3											NOV	2019	136
J	Lu, J; Feng, YP; Chen, LC; Zeng, ZY; Liu, XL; Cai, W; Wang, H; Guo, XL; Zhou, HJ; Tao, WY; Xie, Q				Lu, Jie; Feng, Yupeng; Chen, Lichang; Zeng, Zhengyu; Liu, Xianliang; Cai, Wei; Wang, Hui; Guo, Xiaolei; Zhou, Huijuan; Tao, Wanyin; Xie, Qing			Subtype-Specific Prevalence of Hepatitis C Virus NS5A Resistance Associated Substitutions in Mainland China	FRONTIERS IN MICROBIOLOGY	X			Article						NS5A, Sanger sequencing, Virology, Biology, Hepatitis C virus, Medicine, DNA sequencing, Virus, Genetics, Hepacivirus, Gene		Resistance associated substitutions (RASs) can reduce the efficacy of direct-acting antiviral agents (DAAs) targeting hepatitis C virus (HCV) and lead to treatment failure. Clinical data of HCV NS5A RASs prevalence are limited in China and need to be investigated. A total of 878 unique patient samples with different genotypes (GT) (1b: n = 489, 2a: n = 203, 3a: n = 60, 3b: n = 78, 6a: n = 48) wer…	[Lu, Jie; Chen, Lichang; Cai, Wei; Wang, Hui; Zhou, Huijuan; Xie, Qing] Shanghai Jiao Tong Univ, Ruijin Hosp, Sch Med, Dept Infect Dis, Shanghai, Peoples R China; [Feng, Yupeng; Zeng, Zhengyu; Liu, Xianliang; Guo, Xiaolei] Guangzhou Kingmed Ctr Clin Lab Co Ltd, Guangzhou, Guangdong, Peoples R China; [Tao, Wanyin] Univ Sci & Technol China, Sch Life Sci, CAS Key Lab Innate Immun & Chron Dis, Hefei …		Zhou, HJ; Xie, Q (corresponding author), Shanghai Jiao Tong Univ, Ruijin Hosp, Sch Med, Dept Infect Dis, Shanghai, Peoples R China.;Tao, WY (corresponding author), Univ Sci & Technol China, Sch Life Sci, CAS Key Lab Innate Immun & Chron Dis, Hefei Natl Lab Phys Sci Microscale, Hefei, Anhui, Peoples R China.	rjzhj@hotmail.com; taoustc@ustc.edu.cn; xieqingrjh@163.com								21	25											19-Mar	2019	10
J	Trimoulet, P; Pinson, P; Papuchon, J; Foucher, J; Vergniol, J; Chermak, F; Wittkop, L; Castaing, N; Merrouche, W; Reigadas, S; Molimard, M; Kann, M; Fleury, H; de Lédinghen, V				Trimoulet, Pascale; Pinson, Patricia; Papuchon, Jennifer; Foucher, Juliette; Vergniol, Julien; Chermak, Faiza; Wittkop, Linda; Castaing, Nadege; Merrouche, Wassil; Reigadas, Sandrine; Molimard, Mathieu; Kann, Michael; Fleury, Herve; de Ledinghen, Victor			Dynamic and rapid changes in viral quasispecies by UDPS in chronic hepatitis C patients receiving telaprevir-based therapy	ANTIVIRAL THERAPY	X			Article						Telaprevir, Pegylated interferon, Ribavirin, Internal medicine, Viral quasispecies, Medicine, Gastroenterology, Discontinuation, Genotype, Combination therapy, Chronic hepatitis, Hepatitis C virus, Virology, Virus, Biology, Gene, Genetics		Background: Telaprevir (TVR) is a protease inhibitor (PI) used in chronic hepatitis C treatment with pegylated interferon plus ribavirin. We analysed the prevalence and kinetic development of TVR resistance upon treatment. Methods: A total of 24 cirrhotic patients (genotype 1a, n=8; genotype 1b, n=16) previously non-responders to standard therapy were treated with TVR-based therapy. The distribut…	[Trimoulet, Pascale; Pinson, Patricia; Papuchon, Jennifer; Reigadas, Sandrine; Kann, Michael; Fleury, Herve] CHU Bordeaux, Virol Lab, Bordeaux, France; [Trimoulet, Pascale; Pinson, Patricia; Papuchon, Jennifer; Reigadas, Sandrine; Kann, Michael; Fleury, Herve] CNRS, UMR 5234, Bordeaux, France; [Trimoulet, Pascale; Pinson, Patricia; Papuchon, Jennifer; Reigadas, Sandrine; Kann, Michael; Fleury, He…		Trimoulet, P (corresponding author), CHU Bordeaux, Virol Lab, Bordeaux, France.	pascale.trimoulet@chu-bordeaux.fr								12	12												2013	18	5
J	Fonseca-Coronado, S; Escobar-Gutiérrez, A; Ruiz-Tovar, K; Cruz-Rivera, MY; Rivera-Osorio, P; Vazquez-Pichardo, M; Carpio-Pedroza, JC; Ruíz-Pacheco, JA; Cazares, F; Vaughan, G				Fonseca-Coronado, Salvador; Escobar-Gutierrez, Alejandro; Ruiz-Tovar, Karina; Yolanda Cruz-Rivera, Mayra; Rivera-Osorio, Pilar; Vazquez-Pichardo, Mauricio; Carlos Carpio-Pedroza, Juan; Alberto Ruiz-Pacheco, Juan; Cazares, Fernando; Vaughan, Gilberto			Specific Detection of Naturally Occurring Hepatitis C Virus Mutants with Resistance to Telaprevir and Boceprevir (Protease Inhibitors) among Treatment-Naive Infected Individuals	JOURNAL OF CLINICAL MICROBIOLOGY	X			Article						Boceprevir, Telaprevir, Virology, Hepatitis C virus, Resistance mutation, Drug resistance, Biology, Population, Mutation, Virus, Medicine, Reverse transcriptase, Polymerase chain reaction, Microbiology, Gene, Genetics, Ribavirin, Environmental health		The use of telaprevir and boceprevir, both protease inhibitors (PI), as part of the specifically targeted antiviral therapy for hepatitis C (STAT-C) has significantly improved sustained virologic response (SVR) rates. However, different clinical studies have also identified several mutations associated with viral resistance to both PIs. In the absence of selective pressure, drug-resistant hepatit…	[Escobar-Gutierrez, Alejandro; Ruiz-Tovar, Karina; Rivera-Osorio, Pilar; Vazquez-Pichardo, Mauricio; Carlos Carpio-Pedroza, Juan; Alberto Ruiz-Pacheco, Juan; Cazares, Fernando; Vaughan, Gilberto] Inst Diagnost & Referencia Epidemiol, Secretaria Salud, Mexico City, DF, Mexico; [Fonseca-Coronado, Salvador; Yolanda Cruz-Rivera, Mayra] Univ Nacl Autonoma Mexico, Mexico City 04510, DF, Mexico; [Ruiz-T…		Vaughan, G (corresponding author), Inst Diagnost & Referencia Epidemiol, Secretaria Salud, Mexico City, DF, Mexico.	gilvaughan@yahoo.com								43	45											FEB	2012	50	2
J	Patiño-Galindo, JA; Salvatierra, K; González-Candelas, F; López-Labrador, FX				Angel Patino-Galindo, Juan; Salvatierra, Karina; Gonzalez-Candelas, Fernando; Xavier Lopez-Labrador, F.			Comprehensive Screening for Naturally Occurring Hepatitis C Virus Resistance to Direct-Acting Antivirals in the NS3, NS5A, and NS5B Genes in Worldwide Isolates of Viral Genotypes 1 to 6	ANTIMICROBIAL AGENTS AND CHEMOTHERAPY	X			Article						NS5B, NS5A, Biology, Virology, Genotype, Hepatitis C virus, Haplotype, NS3, Gene, Virus, Genetics, Hepacivirus		There is no comprehensive study available on the natural hepatitis C virus (HCV) polymorphism in sites associated with resistance including all viral genotypes which may present variable susceptibilities to particular direct-acting antivirals (DAAs). This study aimed to analyze the frequencies, genetic barriers, and evolutionary histories of naturally occurring resistance-associated variants (RAV…	[Angel Patino-Galindo, Juan; Gonzalez-Candelas, Fernando; Xavier Lopez-Labrador, F.] Univ Valencia, Cavanilles Inst Biodivers & Evolutionary Biol, FISABIO Publ Hlth, Joint Unit Infect & Hlth, Valencia, Spain; [Salvatierra, Karina; Xavier Lopez-Labrador, F.] Univ Valencia, Cavanilles Inst Biodivers & Evolutionary Biol, FISABIO Publ Hlth, Joint Unit Genom & Hlth, Valencia, Spain; [Salvatierra, Kari…		López-Labrador, FX (corresponding author), Univ Valencia, Cavanilles Inst Biodivers & Evolutionary Biol, FISABIO Publ Hlth, Joint Unit Infect & Hlth, Valencia, Spain.;López-Labrador, FX (corresponding author), Univ Valencia, Cavanilles Inst Biodivers & Evolutionary Biol, FISABIO Publ Hlth, Joint Unit Genom & Hlth, Valencia, Spain.;López-Labrador, FX (corresponding author), Generalitat Valenciana,…	F.Xavier.Lopez@uv.es								39	43											APR	2016	60	4
J	Martínez, AP; Culasso, ACA; Pérez, PS; Romano, V; Campos, RH; Ridruejo, E; García, G; Di Lello, FA				Martinez, Alfredo P.; Culasso, Andres C. A.; Perez, Paula S.; Romano, Vanesa; Campos, Rodolfo H.; Ridruejo, Ezequiel; Garcia, Gabriel; Di Lello, Federico A.			Polymorphisms associated with resistance to protease inhibitors in naive patients infected with hepatitis C virus genotype 1 in Argentina: Low prevalence of Q80K	VIRUS RESEARCH	X			Article						Biology, Genotype, Hepatitis C virus, Virology, NS3, Population, Hepatitis C, Drug resistance, Sanger sequencing, Virus, Internal medicine, Medicine, Microbiology, Genetics, Gene, DNA sequencing, Environmental health		Incorporation of direct acting antivirals (DAA) in the treatment of Hepatitis C Virus (HCV) significantly increases sustained virologic response rates. However, despite the greater potency offered by these antivirals, drug resistance plays a key role in patients with failure to DAA. Nevertheless, there is no information about the prevalence of resistance-associated substitutions (RASs) in Argenti…	[Martinez, Alfredo P.; Romano, Vanesa] Ctr Educ Med & Invest Clin Norbert Quirno CEMIC, Virol Sect, C1425ASG, Buenos Aires, DF, Argentina; [Culasso, Andres C. A.; Perez, Paula S.; Campos, Rodolfo H.; Garcia, Gabriel; Di Lello, Federico A.] Univ Buenos Aires, Fac Farm & Bioquim, Dept Microbiol Inmunol & Biotecnol, Catedra Virol, Buenos Aires, DF, Argentina; [Culasso, Andres C. A.; Perez, Paula S.;…		Di Lello, FA (corresponding author), Univ Buenos Aires, Fac Farm & Bioquim, Junin 956,4 Piso, RA-1113 Buenos Aires, DF, Argentina.	fadilello@ffyb.uba.ar								8	8											15-Aug	2017	240
J	Yoshimi, S; Imamura, M; Murakami, E; Hiraga, N; Tsuge, M; Kawakami, Y; Aikata, H; Abe, H; Hayes, CN; Sasaki, T; Ochi, H; Chayama, K				Yoshimi, Satoshi; Imamura, Michio; Murakami, Eisuke; Hiraga, Nobuhiko; Tsuge, Masataka; Kawakami, Yoshiiku; Aikata, Hiroshi; Abe, Hiromi; Hayes, C. Nelson; Sasaki, Tamito; Ochi, Hidenori; Chayama, Kazuaki			Long term persistence of NS5A inhibitor-resistant hepatitis C virus in patients who failed daclatasvir and asunaprevir therapy	JOURNAL OF MEDICAL VIROLOGY	X			Article						Daclatasvir, NS5A, NS3, Virology, Hepatitis C virus, Medicine, Combination therapy, Internal medicine, Virus, Hepacivirus, Ribavirin		Although interferon-free antiviral treatment is expected to improve treatment of hepatitis C, it is unclear to what extent pre-existing drug-resistant amino acid substitutions influence response to therapy. The impact of pre-existing drug-resistant substitutions on virological response to daclatasvir and asunaprevir combination therapy was studied in genotype 1b hepatitis C virus (HCV)-infected p…	[Yoshimi, Satoshi; Imamura, Michio; Murakami, Eisuke; Hiraga, Nobuhiko; Tsuge, Masataka; Kawakami, Yoshiiku; Aikata, Hiroshi; Abe, Hiromi; Hayes, C. Nelson; Sasaki, Tamito; Chayama, Kazuaki] Hiroshima Univ, Inst Biomed & Hlth Sci, Dept Gastroenterol & Metab, Appl Life Sci, Hiroshima, Japan; [Ochi, Hidenori; Chayama, Kazuaki] Inst Phys & Chem Res RIKEN, Ctr Genom Med, Lab Digest Dis, Hiroshima, Ja…		Chayama, K (corresponding author), Hiroshima Univ, Inst Biomed & Hlth Sci, Dept Gastroenterol & Metab Appl Life Sci, Minami Ku, 1-2-3 Kasumi, Hiroshima 7348551, Japan.	chayama@hiroshima-u.ac.jp								65	68											NOV	2015	87	11
J	Palladino, C; Sánchez-Carrillo, M; Mate-Cano, I; Vázquez-Morón, S; Jimenez-Sousa, MA; Gutiérrez-Rivas, M; Resino, S; Briz, V				Palladino, Claudia; Sanchez-Carrillo, Marta; Mate-Cano, Irene; Vazquez-Moron, Sonia; Angeles Jimenez-Sousa, Ma; Gutierrez-Rivas, Monica; Resino, Salvador; Briz, Veronica			Low frequency of NS5A relevant resistance-associated substitutions to Elbasvir among hepatitis C virus genotype 1a in Spain: a cross-sectional study	SCIENTIFIC REPORTS	X			Article						NS5A, Medicine, Virology, Population, Hepatitis C virus, Virus, Hepacivirus, Environmental health		Relevant resistance-associated substitutions (RASs) to elbasvir, the new HCV NS5A inhibitor, may limit its efficacy and lead to virological failure in HCV-GT1a-infected patients. There are few data outside clinical trials evaluating their prevalence and impact of elbasvir/grazoprevir. A multicenter cross-sectional study of 617 HCV-GT1a-infected individuals attended in 84 Spanish hospitals from th…	[Palladino, Claudia] Univ Lisbon, Fac Pharm, Res Inst Med iMed ULisboa, Lisbon, Portugal; [Sanchez-Carrillo, Marta; Vazquez-Moron, Sonia; Angeles Jimenez-Sousa, Ma; Gutierrez-Rivas, Monica; Resino, Salvador; Briz, Veronica] Inst Hlth Carlos III, Natl Ctr Microbiol, Lab Viral Hepatitis, Madrid, Spain; [Mate-Cano, Irene] Henares Hosp, Infect Dis Dept, Madrid, Spain		Briz, V (corresponding author), Inst Hlth Carlos III, Natl Ctr Microbiol, Lab Viral Hepatitis, Madrid, Spain.	veronica.briz@isciii.es								8	9											6-Jun	2017	7
J	Jiang, XY; Lv, XT; Chang, L; Yan, Y; Ji, HM; Sun, HZ; Guo, F; Rodgers, MA; Yin, P; Wang, LN				Jiang, Xinyi; Lv, Xiaoting; Chang, Le; Yan, Ying; Ji, Huimin; Sun, Huizhen; Guo, Fei; Rodgers, Mary A.; Yin, Peng; Wang, Lunan			Molecular characterization of hepatitis C virus for subtype determination and resistance-associated substitutions detection among Chinese voluntary blood donors	ANTIVIRAL RESEARCH	X			Article						NS5A, NS3, Virology, Hepatitis C virus, Biology, Virus, Hepacivirus, Medicine		Background: The high prevalence of hepatitis C virus (HCV) infection and the resulting burden of the disease are significant issues to public health worldwide. Although direct-acting antiviral drugs (DAAs) with good tolerance and bioavailability are available, resistance-associated substitutions (RASs) often jeopardize the successful sustainment of virological responses in HCV treatment. High-fre…	[Jiang, Xinyi; Chang, Le; Yan, Ying; Ji, Huimin; Sun, Huizhen; Guo, Fei; Wang, Lunan] Chinese Acad Med Sci, Beijing Hosp, Inst Geriatr Med, Natl Ctr Clin Labs,Natl Ctr Gerontol, Beijing, Peoples R China; [Jiang, Xinyi; Chang, Le; Yan, Ying; Ji, Huimin; Sun, Huizhen; Guo, Fei; Wang, Lunan] Beijing Hosp, Beijing Engn Res Ctr Lab Med, Beijing, Peoples R China; [Jiang, Xinyi; Sun, Huizhen; Wang, Luna…		Wang, LN (corresponding author), Beijing Hosp, Natl Ctr Clin Labs, 1 Dahua Rd, Beijing 100730, Peoples R China.	lucyveron@163.com; Xiaoting.lv@abbott.com; changle87@outlook.com; yyan511@nccl.org.cn; 18611420225@163.com; halliemoon@163.com; 455937503@qq.com; mary.rodgers@abbott.com; peng.yin@abbott.com; lunan99@163.com								3	3											SEP	2020	181
J	Silva, T; Martins, HC; Coutinho, R; Leitao, E; Silva, R; Padua, E				Silva, Tania; Martins, Helena Cortes; Coutinho, Rodrigo; Leitao, Emilia; Silva, Rui; Padua, Elizabeth			Molecular characterization of hepatitis C virus for determination of subtypes and detection of resistance mutations to protease inhibitors in a group of intravenous drug users co-infected with HIV	JOURNAL OF MEDICAL VIROLOGY	X			Article						Genotype, Virology, Protease, Biology, NS3, Hepatitis C virus, Drug resistance, Virus, Protease inhibitor (pharmacology), Gene, Viral load, Genetics, Enzyme, Antiretroviral therapy, Biochemistry		Modifications in therapeutic regimens for the treatment of hepatitis C virus (HCV) have been observed since the approval of viral protease inhibitors (PI), and the selection of natural drug-resistant variants has been also reported. Thus, it becomes crucial to be aware of consequences of new therapeutic approaches and make available tools for monitoring the infection. The study aimed to apply an …	[Silva, Tania; Martins, Helena Cortes; Padua, Elizabeth] Inst Nacl Saude, Dept Doencas Infeciosas, Lab Nacl Referencia VIH & Virus Hepatite B&C, P-1649016 Lisbon, Portugal; [Coutinho, Rodrigo; Leitao, Emilia; Silva, Rui] Assoc Ares Pinhal, Support Off Drug Addicts, Lisbon, Portugal		Padua, E (corresponding author), Inst Nacl Saude, Dept Doencas Infeciosas, Lab Nacl Referencia VIH & Virus Hepatite B&C, Ave Padre Cruz, P-1649016 Lisbon, Portugal.	elizabeth.padua@insa.min-saude.pt								5	5											SEP	2015	87	9
J	Eltahla, AA; Rodrigo, C; Betz-Stablein, B; Grebely, J; Applegate, T; Luciani, F; Schinkel, J; Dore, GJ; Page, K; Bruneau, J; Morris, MD; Cox, AL; Kim, AY; Shoukry, NH; Lauer, GM; Maher, L; Hellard, M; Prins, M; Lloyd, AR; Bull, RA				Eltahla, A. A.; Rodrigo, C.; Betz-Stablein, B.; Grebely, J.; Applegate, T.; Luciani, F.; Schinkel, J.; Dore, G. J.; Page, K.; Bruneau, J.; Morris, M. D.; Cox, A. L.; Kim, A. Y.; Shoukry, N. H.; Lauer, G. M.; Maher, L.; Hellard, M.; Prins, M.; Lloyd, A. R.; Bull, R. A.		InC3 Study Grp	Analysis of resistance-associated substitutions in acute hepatitis C virus infection by deep sequencing across six genotypes and three continents	JOURNAL OF VIRAL HEPATITIS	X			Article						NS3, NS5B, NS5A, Virology, Hepatitis C virus, Genotype, Ribavirin, Population, Biology, Deep sequencing, Medicine, Hepacivirus, Virus, Genome, Genetics, Gene, Environmental health		Several direct-acting antivirals (DAAs) have been approved for the treatment of chronic hepatitis C virus (HCV) infections, opening the door to highly effective interferon-free treatment regimens. Resistance-associated substitutions (RASs) have been reported both in treatment-naive patients and following treatment with protease (NS3), phosphoprotein (NS5A) and polymerase (NS5B) inhibitors. The pr…	[Eltahla, A. A.; Rodrigo, C.; Betz-Stablein, B.; Luciani, F.; Lloyd, A. R.; Bull, R. A.] UNSW Australia, Sch Med Sci, Fac Med, Sydney, NSW, Australia; [Grebely, J.; Applegate, T.; Dore, G. J.; Maher, L.] UNSW Australia, Kirby Inst, Sydney, NSW, Australia; [Schinkel, J.; Prins, M.] Acad Med Ctr, Div Infect Dis Trop Med & AIDS, Ctr Infect & Immun Amsterdam, Dept Internal Med, Amsterdam, Netherlands…		Bull, RA (corresponding author), Univ New South Wales, Sch Med Sci, Fac Med, Sydney, NSW, Australia.	r.bull@unsw.edu.au								10	10											JAN	2017	24	1
J	Zhou, KL; Liang, ZW; Wang, C; Hu, FY; Ning, CY; Lan, Y; Tang, XP; Tucker, JD; Cai, WP				Zhou, Kali; Liang, Zhiwei; Wang, Charles; Hu, Fengyu; Ning, Chuanyi; Lan, Yun; Tang, Xiaoping; Tucker, Joseph D.; Cai, Weiping			Natural Polymorphisms Conferring Resistance to HCV Protease and Polymerase Inhibitors in Treatment-Naive HIV/HCV Co-Infected Patients in China	PLOS ONE	X			Article						NS5B, Genotype, Virology, Genotyping, Biology, NS3, Drug resistance, Hepatitis C virus, Population, Hepacivirus, Medicine, Microbiology, Genetics, Virus, Gene, Environmental health		Background The advent of direct-acting agents (DAAs) has improved treatment of HCV in HIV co-infection, but may be limited by primary drug resistance. This study reports the prevalence of natural polymorphisms conferring resistance to NS3/4A protease inhibitors and NS5B polymerase inhibitors in treatment-naive HIV/HCV co-infected individuals in China. Methods Population based NS3/4A sequencing wa…	[Zhou, Kali; Liang, Zhiwei; Hu, Fengyu; Ning, Chuanyi; Lan, Yun; Tang, Xiaoping; Tucker, Joseph D.; Cai, Weiping] Guangzhou Eighth Peoples Hosp, 627 Dongfeng Dong Rd, Guangzhou 510060, Guangdong, Peoples R China; [Zhou, Kali] Univ Calif San Francisco, Dept Med, Div Gastroenterol, 513 Parnassus Ave,Room S-357, San Francisco, CA 94143 USA; [Wang, Charles; Ning, Chuanyi; Tucker, Joseph D.] Univ N Ca…		Cai, WP (corresponding author), Guangzhou Eighth Peoples Hosp, 627 Dongfeng Dong Rd, Guangzhou 510060, Guangdong, Peoples R China.	caiwp@163.net								8	9											24-Jun	2016	11	6
J	Thomas, XV; de Bruijne, J; Sullivan, JC; Kieffer, TL; Ho, CKY; Rebers, SP; de Vries, M; Reesink, HW; Weegink, CJ; Molenkamp, R; Schinkel, J				Thomas, Xiomara V.; de Bruijne, Joep; Sullivan, James C.; Kieffer, Tara L.; Ho, Cynthia K. Y.; Rebers, Sjoerd P.; de Vries, Michel; Reesink, Hendrik W.; Weegink, Christine J.; Molenkamp, Richard; Schinkel, Janke			Evaluation of Persistence of Resistant Variants with Ultra-Deep Pyrosequencing in Chronic Hepatitis C Patients Treated with Telaprevir	PLOS ONE	X			Article						Telaprevir, Pyrosequencing, Pegylated interferon, Genotype, Medicine, Internal medicine, Ribavirin, Dosing, Gastroenterology, Drug resistance, Genotyping, Hepatitis C virus, Virology, Biology, Virus, Genetics, Gene		Background & Aims: Telaprevir, a hepatitis C virus NS3/4A protease inhibitor has significantly improved sustained viral response rates when given in combination with pegylated interferon alfa-2a and ribavirin, compared with current standard of care in hepatitis C virus genotype 1 infected patients. In patients with a failed sustained response, the emergence of drug-resistant variants during treat…	[Thomas, Xiomara V.; Ho, Cynthia K. Y.; Rebers, Sjoerd P.; Molenkamp, Richard; Schinkel, Janke] Univ Amsterdam, Acad Med Ctr, Dept Med Microbiol, Sect Clin Virol, NL-1105 AZ Amsterdam, Netherlands; [de Bruijne, Joep; Reesink, Hendrik W.; Weegink, Christine J.] Univ Amsterdam, Acad Med Ctr, Dept Gastroenterol & Hepatol, NL-1105 AZ Amsterdam, Netherlands; [Sullivan, James C.; Kieffer, Tara L.] Vert…		Thomas, XV (corresponding author), Univ Amsterdam, Acad Med Ctr, Dept Med Microbiol, Sect Clin Virol, NL-1105 AZ Amsterdam, Netherlands.	x.v.thomas@amc.uva.nl								22	22											27-Jul	2012	7	7
J	Peres-da-Silva, A; Brandao-Mello, CE; Lampe, E				Peres-da-Silva, Allan; Brandao-Mello, Carlos Eduardo; Lampe, Elisabeth			Prevalence of sofosbuvir resistance-associated variants in Brazilian and worldwide NS5B sequences of genotype-1 HCV	ANTIVIRAL THERAPY	XX			Article						Sofosbuvir, Genotype, Virology, NS5B, Hepatitis C virus, Biology, Hepacivirus, Medicine, Genetics, Ribavirin, Virus, Gene		Background: The prevalence of natural polymorphisms associated with resistance to NS5B nucleoside/nucleotide (NI) sofosbuvir is distinct in different geographical regions. In Brazil, direct-acting anti-HCV therapy has recently changed with the introduction of interferon (IFN)-free regimens with sofosbuvir; however, the presence of resistant variants on clinical outcomes remains unknown. The aim o…	[Peres-da-Silva, Allan; Lampe, Elisabeth] Fiocruz MS, Inst Oswaldo Cruz, Lab Hepatites Virais, Rio De Janeiro, Brazil; [Brandao-Mello, Carlos Eduardo] Univ Fed Estado Rio de Janeiro, Hosp Univ Gaffree & Guinle, Rio de Janeiro, Brazil		Peres-da-Silva, A (corresponding author), Fiocruz MS, Inst Oswaldo Cruz, Lab Hepatites Virais, Rio De Janeiro, Brazil.	allan@ioc.fiocruz.br								9	10												2017	22	5
J	Kan, H; Imamura, M; Kawakami, Y; Daijo, K; Teraoka, Y; Honda, F; Nakamura, Y; Morio, K; Kobayashi, T; Nakahara, T; Nagaoki, Y; Kawaoka, T; Tsuge, M; Aikata, H; Hayes, CN; Miki, D; Ochi, H; Honda, Y; Mori, N; Takaki, S; Tsuji, K; Chayama, K				Kan, Hiromi; Imamura, Michio; Kawakami, Yoshiiku; Daijo, Kana; Teraoka, Yuji; Honda, Fumi; Nakamura, Yuki; Morio, Kei; Kobayashi, Tomoki; Nakahara, Takashi; Nagaoki, Yuko; Kawaoka, Tomokazu; Tsuge, Masataka; Aikata, Hiroshi; Hayes, Clair Nelson; Miki, Daiki; Ochi, Hidenori; Honda, Yoji; Mori, Nami; Takaki, Shintaro; Tsuji, Keiji; Chayama, Kazuaki			Emergence of drug resistance-associated variants and changes in serum lipid profiles in sofosbuvir plus ledipasvir-treated chronic hepatitis C patients	JOURNAL OF MEDICAL VIROLOGY	X			Article						Ledipasvir, Ombitasvir, Sofosbuvir, Paritaprevir, NS5A, Medicine, Internal medicine, Gastroenterology, Daclatasvir, Dasabuvir, Virology, Ritonavir, Population, Hepatitis C virus, Pharmacology, Ribavirin, Viral load, Hepacivirus, Virus, Environmental health, Antiretroviral therapy		Combination of sofosbuvir plus ledipasvir therapy has been expected to enhance sustained virological response (SVR) rates in hepatitis C virus (HCV) genotype 1 chronic infected patients. We analyzed the emergence of drug resistance-associated variants (RAVs) in treatment failure and changes in lipid profiles in sofosbuvir/ledipasvir-treated patients. A total of 176 patients with chronic HCV genot…	[Kan, Hiromi; Imamura, Michio; Kawakami, Yoshiiku; Daijo, Kana; Teraoka, Yuji; Honda, Fumi; Nakamura, Yuki; Morio, Kei; Kobayashi, Tomoki; Nakahara, Takashi; Nagaoki, Yuko; Kawaoka, Tomokazu; Tsuge, Masataka; Aikata, Hiroshi; Hayes, Clair Nelson; Chayama, Kazuaki] Hiroshima Univ, Inst Biomed & Hlth Sci, Appl Life Sci, Dept Gastroenterol & Metab, Hiroshima, Japan; [Miki, Daiki; Ochi, Hidenori; Cha…		Chayama, K (corresponding author), Hiroshima Univ, Inst Biomed & Hlth Sci, Appl Life Sci, Dept Gastroenterol & Metab,Minami Ku, Hiroshima, Hiroshima 7348551, Japan.	chayama@hiroshima-u.ac.jp								12	12											NOV	2017	89	11
J	Akuta, N; Suzuki, F; Fukushima, T; Kawamura, Y; Sezaki, H; Suzuki, Y; Hosaka, T; Kobayashi, M; Hara, T; Kobayashi, M; Saitoh, S; Arase, Y; Ikeda, K; Kumada, H				Akuta, Norio; Suzuki, Fumitaka; Fukushima, Taito; Kawamura, Yusuke; Sezaki, Hitomi; Suzuki, Yoshiyuki; Hosaka, Tetsuya; Kobayashi, Masahiro; Hara, Tasuku; Kobayashi, Mariko; Saitoh, Satoshi; Arase, Yasuji; Ikeda, Kenji; Kumada, Hiromitsu			Utility of Detection of Telaprevir-Resistant Variants for Prediction of Efficacy of Treatment of Hepatitis C Virus Genotype 1 Infection	JOURNAL OF CLINICAL MICROBIOLOGY	X			Article						Telaprevir, Ribavirin, Genotype, Pegylated interferon, Virology, Hepatitis C virus, Medicine, Internal medicine, Gastroenterology, Viral load, Virus, Biology, Gene, Genetics		The clinical usefulness of detecting telaprevir-resistant variants is unclear. Two hundred fifty-two Japanese patients infected with hepatitis C virus (HCV) genotype 1b received triple therapy with telaprevir-peginterferon (PEG-IFN)-ribavirin and were evaluated for telaprevir-resistant variants by direct sequencing at baseline and at the time of reelevation of the viral load. An analysis of the e…	[Akuta, Norio; Suzuki, Fumitaka; Fukushima, Taito; Kawamura, Yusuke; Sezaki, Hitomi; Suzuki, Yoshiyuki; Hosaka, Tetsuya; Kobayashi, Masahiro; Hara, Tasuku; Saitoh, Satoshi; Arase, Yasuji; Ikeda, Kenji; Kumada, Hiromitsu] Toranomon Gen Hosp, Dept Hepatol, Tokyo, Japan; [Akuta, Norio; Suzuki, Fumitaka; Fukushima, Taito; Kawamura, Yusuke; Sezaki, Hitomi; Suzuki, Yoshiyuki; Hosaka, Tetsuya; Kobayashi…		Akuta, N (corresponding author), Toranomon Gen Hosp, Dept Hepatol, Tokyo, Japan.	akuta-gi@umin.ac.jp								12	12											JAN	2014	52	1
J	Gozlan, Y; Bucris, E; Shirazi, R; Rakovsky, A; Ben-Ari, Z; Davidov, Y; Veizman, E; Saadi, T; Braun, M; Cohen-Naftaly, M; Shlomai, A; Shibolet, O; Zigmond, E; Katchman, H; Menachem, Y; Safadi, R; Galun, E; Zuckerman, E; Nimer, A; Hazzan, R; Maor, Y; Saif, A; Etzion, O; Lurie, Y; Mendelson, E; Mor, O				Gozlan, Yael; Bucris, Efrat; Shirazi, Rachel; Rakovsky, Avia; Ben-Ari, Ziv; Davidov, Yana; Veizman, Ella; Saadi, Tarek; Braun, Marius; Cohen-Naftaly, Michal; Shlomai, Amir; Shibolet, Oren; Zigmond, Ehud; Katchman, Helena; Menachem, Yoram; Safadi, Rifaat; Galun, Eitan; Zuckerman, Eli; Nimer, Assy; Hazzan, Rawi; Maor, Yaakov; Saif, Abu Moch; Etzion, Ohad; Lurie, Yoav; Mendelson, Ella; Mor, Orna			High frequency of multiclass HCV resistance-associated mutations in patients failing direct-acting antivirals: real-life data	ANTIVIRAL THERAPY	X			Article						NS5A, Medicine, Internal medicine, Regimen, Gastroenterology, NS3, Population, Sanger sequencing, Virology, Immunology, Hepatitis C virus, Hepacivirus, Biology, Mutation, Virus, Gene, Genetics, Environmental health		Background: Direct-acting antiviral (DAA) therapy has dramatically increased sustained virological response rates in HCV-infected patients. However, resistance-associated substitutions (RAS) interfering with NS3- and NS5A-targeted therapy, still emerge. This real-life study analysed the type and frequency of RAS in rare cases of patients failing DAA regimens in 12 clinical centres in Israel. Meth…	[Gozlan, Yael; Bucris, Efrat; Shirazi, Rachel; Rakovsky, Avia; Mendelson, Ella; Mor, Orna] Minist Hlth, Cent Virol Lab, Sheba Med Ctr, Ramat Gan, Israel; [Ben-Ari, Ziv; Davidov, Yana] Sheba Med Ctr, Liver Dis Ctr, Ramat Gan, Israel; [Ben-Ari, Ziv; Braun, Marius; Cohen-Naftaly, Michal; Shlomai, Amir; Shibolet, Oren; Zigmond, Ehud; Katchman, Helena; Menachem, Yoram; Mendelson, Ella; Mor, Orna] Tel …		Mor, O (corresponding author), Minist Hlth, Cent Virol Lab, Sheba Med Ctr, Ramat Gan, Israel.;Mor, O (corresponding author), Tel Aviv Univ, Sackler Sch Med, Tel Aviv, Israel.	orna.mor@sheba.health.gov.il								5	5												2019	24	3
J	Sharafi, H; Ghalamkari, S; Hassanshahi, A; Alavian, SM				Sharafi, Heidar; Ghalamkari, Saman; Hassanshahi, Alireza; Alavian, Seyed Moayed			Pooled Prevalence of NS5A Resistance-Associated Substitutions in Chronic HCV Genotype 3 Infection: A Study Based on Deposited Sequences in GenBank	MICROBIAL DRUG RESISTANCE	X			Article						NS5A, GenBank, Virology, Hepatitis C virus, Genotype, Biology, Medicine, Hepacivirus, Virus, Gene, Genetics		Using direct-acting antiviral agents (DAAs) against hepatitis C virus (HCV) infection results in a high treatment response rate. However, several factors can significantly alter this outcome such as resistance-associated substitutions (RASs) in HCV NS5A gene. This study aimed to evaluate the prevalence of naturally occurring RASs of NS5A in HCV genotype 3 (HCV-3) sequences isolated from individua…	[Sharafi, Heidar; Alavian, Seyed Moayed] Baqiyatallah Univ Med Sci, Baqiyatallah Res Ctr Gastroenterol & Liver Dis, Tehran, Iran; [Sharafi, Heidar; Alavian, Seyed Moayed] Middle East Liver Dis MELD Ctr, Tehran, Iran; [Ghalamkari, Saman] Islamic Azad Univ, Dept Biol, Arsanjan Branch, Arsanjan, Iran; [Hassanshahi, Alireza] Islamic Azad Univ, Dept Biol, Shahrekord Branch, Shahrekord, Iran		Alavian, SM (corresponding author), Baqiyatallah Univ Med Sci, Baqiyatallah Res Ctr Gastroenterol & Liver Dis BR, Tehran 1598976513, Iran.	alavian@thc.ir								1	1											1-Sep	2019	25	7
J	Abe, H; Hayes, CN; Hiraga, N; Imamura, M; Tsuge, M; Miki, D; Takahashi, S; Ochi, H; Chayama, K				Abe, Hiromi; Hayes, C. Nelson; Hiraga, Nobuhiko; Imamura, Michio; Tsuge, Masataka; Miki, Daiki; Takahashi, Shoichi; Ochi, Hidenori; Chayama, Kazuaki			A Translational Study of Resistance Emergence Using Sequential Direct-Acting Antiviral Agents for Hepatitis C Using Ultra-Deep Sequencing	AMERICAN JOURNAL OF GASTROENTEROLOGY	X			Article						Telaprevir, NS5A, Virology, Combination therapy, NS5B, Medicine, Hepatitis C virus, Drug resistance, Pegylated interferon, Ribavirin, NS3, Mutation, Virus, Hepacivirus, Microbiology, Biology, Pharmacology, Genetics, Gene		OBJECTIVES: Direct-acting antiviral agents (DAAs) against hepatitis C virus (HCV) have recently been developed and are ultimately hoped to replace interferon-based therapy. However, DAA monotherapy results in rapid emergence of resistant strains and DAAs must be used in combinations that present a high genetic barrier to resistance, although viral kinetics of multidrug-resistant strains remain po…	[Abe, Hiromi] Hiroshima Univ, Inst Biomed & Hlth Sci, Ctr Med Specialist Grad Educ & Res, Hiroshima 7348551, Japan; [Abe, Hiromi; Hayes, C. Nelson; Miki, Daiki; Ochi, Hidenori; Chayama, Kazuaki] RIKEN, Ctr Genom Med, Lab Digest Dis, Hiroshima, Japan; [Hiraga, Nobuhiko; Imamura, Michio; Tsuge, Masataka; Takahashi, Shoichi] Hiroshima Univ, Inst Biomed & Hlth Sci, Dept Gastroenterol & Metab, Hiroshi…		Chayama, K (corresponding author), Hiroshima Univ, Inst Biomed & Hlth Sci, Dept Gastroenterol & Metab, Hiroshima 7348551, Japan.	chayama@hiroshima-u.ac.jp								15	18											SEP	2013	108	9
J	Morishita, N; Hiramatsu, N; Oze, T; Urabe, A; Tahata, Y; Yamada, R; Yakushijin, T; Hosui, A; Iio, S; Yamada, A; Hagiwara, H; Mita, E; Yamada, Y; Ito, T; Inada, M; Katayama, K; Yabuuchi, I; Imai, Y; Hikita, H; Sakamori, R; Yoshida, Y; Tatsumi, T; Hayashi, N; Takehara, T				Morishita, Naoki; Hiramatsu, Naoki; Oze, Tsugiko; Urabe, Ayako; Tahata, Yuki; Yamada, Ryoko; Yakushijin, Takayuki; Hosui, Atsushi; Iio, Sadaharu; Yamada, Akira; Hagiwara, Hideki; Mita, Eiji; Yamada, Yukinori; Ito, Toshifumi; Inada, Masami; Katayama, Kazuhiro; Yabuuchi, Iwao; Imai, Yasuharu; Hikita, Hayato; Sakamori, Ryotaro; Yoshida, Yuichi; Tatsumi, Tomohide; Hayashi, Norio; Takehara, Tetsuo			Ultra-deep sequencing analysis of resistance-associated variants during retreatment with simeprevir-based triple therapy after failure of telaprevir-based triple therapy in patients with genotype 1 hepatitis C virus infection	HEPATOLOGY RESEARCH	X			Article						Simeprevir, Medicine, Telaprevir, Discontinuation, Internal medicine, Combination therapy, Ribavirin, Adverse effect, Hepatitis C virus, Pegylated interferon, Genotype, Virology, Virus, Biochemistry, Chemistry, Gene		AimSimeprevir (SMV)-based triple therapy is an effective retreatment option following failure of telaprevir (TVR)-based triple therapy. However, it is unclear whether the persistence of resistance-associated variants (RAVs) induced by TVR-based therapy may reduce the treatment effect of SMV-based therapy. MethodsThe factors associated with the treatment effect, including RAVs in the NS3 region, w…	[Morishita, Naoki; Hiramatsu, Naoki; Oze, Tsugiko; Urabe, Ayako; Tahata, Yuki; Yamada, Ryoko; Yakushijin, Takayuki; Hikita, Hayato; Sakamori, Ryotaro; Yoshida, Yuichi; Tatsumi, Tomohide; Takehara, Tetsuo] Osaka Univ, Grad Sch Med, Dept Gastroenterol & Hepatol, 2-2 Yamadaoka, Suita, Osaka 5650871, Japan; [Hosui, Atsushi] Osaka Rosai Hosp, Sakai, Osaka, Japan; [Iio, Sadaharu] Higashiosaka City Gen …		Hiramatsu, N; Takehara, T (corresponding author), Osaka Univ, Grad Sch Med, Dept Gastroenterol & Hepatol, 2-2 Yamadaoka, Suita, Osaka 5650871, Japan.	hiramatsu@gh.med.osaka-u.ac.jp; takehara@gh.med.osaka-u.ac.jp								2	2											JUL	2017	47	8
J	Paolucci, S; Piralla, A; Novazzi, F; Fratini, A; Maserati, R; Gulminetti, R; Novati, S; Barbarini, G; Sacchi, P; De Silvestri, A; Baldanti, F				Paolucci, Stefania; Piralla, Antonio; Novazzi, Federica; Fratini, Alice; Maserati, Renato; Gulminetti, Roberto; Novati, Stefano; Barbarini, Giorgio; Sacchi, Paolo; De Silvestri, Annalisa; Baldanti, Fausto			Baseline Amino Acid Substitutions in the NS5A ISDR and PKR Binding Domain of Hepatitis C and Different Fibrosis Levels and Levels of Development of Hepatocellular Carcinoma in Patients Treated with DAAs	VIRUSES-BASEL	X			Article						NS5A, Hepatocellular carcinoma, Protein kinase R, Fibrosis, Hepatitis C virus, Internal medicine, Transient elastography, Genotype, Medicine, Virology, Interferon, Gastroenterology, Hepacivirus, Virus, Biology, Liver fibrosis, Cancer, Gene, Genetics, Cell cycle, Cyclin-dependent kinase 2		Variations in the interferon sensitivity-determining region (ISDR) within the NS5A region were related to the development of hepatocellular carcinoma (HCC) in patients infected with hepatitis C virus (HCV). The aim of the study was to investigate a relationship between ISDR/PKR substitutions and their association with liver fibrosis or HCC development. A total of 316 patients infected with HCV an…	[Paolucci, Stefania; Piralla, Antonio; Novazzi, Federica; Fratini, Alice; Baldanti, Fausto] Fdn IRCCS Policlin San Matteo, Microbiol & Virol Dept, Mol Virol Unit, I-27100 Pavia, Italy; [Maserati, Renato; Gulminetti, Roberto; Novati, Stefano] Univ Pavia, Inst Infect Dis, I-27100 Pavia, Italy; [Barbarini, Giorgio; Sacchi, Paolo] Fdn IRCCS Policlin San Matteo, Div Infect & Trop Dis, I-27100 Pavia, I…		Baldanti, F (corresponding author), Fdn IRCCS Policlin San Matteo, Microbiol & Virol Dept, Mol Virol Unit, I-27100 Pavia, Italy.;Baldanti, F (corresponding author), Univ Pavia, Dept Clin Surg Diagnost & Pediat Sci, I-27100 Pavia, Italy.	s.paolucci@smatteo.pv.it; a.piralla@smatteo.pv.it; novazzifederica@gmail.com; alice.fratini01@universitadipavia.it; r.maserati@smatteo.pv.it; r.gulminetti@smatteo.pv.it; s.novati@smatteo.pv.it; g.barbarini@smatteo.pv.it; p.sacchi@smatteo.pv.it; A.DeSilvestri@smatteo.pv.it; fausto.baldanti@unipv.it								2	2											MAR	2020	12	3
J	Zhang, C; Liu, P; Li, J; Han, MJ; Liu, YQ; Xing, WE; Qiu, MF				Zhang, Cui; Liu, Pei; Li, Jian; Han, Mengjie; Liu, Yuqiu; Xing, Wenge; Qiu, Maofeng			Adaptation of single molecule real time (SMRT) sequence technology for hepatitis C virus genome sequencing and identification of resistance-associated substitutions	VIROLOGY	X			Article						Biology, Whole genome sequencing, Single molecule real time sequencing, Genome, Genetics, Adaptation (eye), Sequence (biology), Identification (biology), Virology, Computational biology, DNA sequencing, Gene, Botany, Neuroscience, DNA sequencer		Background and objective: Hepatitis C virus (HCV) resistance-associated substitutions (RASs) impact HCV treatment with direct-acting antivirals (DAAs). Therefore, a sensitive sequencing assay for detecting HCV RASs is crucial. PacBio sequencing, a Single molecule real time (SMRT) platform, is capable of long-fragment sequencing. This study aims to assess the prospects of PacBio sequencing by comp…	[Zhang, Cui; Liu, Pei; Li, Jian; Han, Mengjie; Liu, Yuqiu; Xing, Wenge; Qiu, Maofeng] Natl Ctr AIDS, Chinese Ctr Dis Control & Prevent, Natl Key Lab Intelligent Tracking & Forecasting In, STD Control & Prevent, Beijing 102206, Peoples R China		Qiu, MF (corresponding author), Natl Ctr AIDS, Chinese Ctr Dis Control & Prevent, Natl Key Lab Intelligent Tracking & Forecasting In, STD Control & Prevent, Beijing 102206, Peoples R China.	qiumf@chinaaids.cn								0	0											APR	2025	605
J	Faiz, S; Irfan, M; Farooq, S; Khan, IA; Iqbal, H; Wahab, AT; Shakeel, M; Gong, P; Iftner, T; Choudhary, MI				Faiz, Sirmast; Irfan, Muhammad; Farooq, Saba; Khan, Ishtiaq Ahmad; Iqbal, Hana'a; Wahab, Atia-tul; Shakeel, Muhammad; Gong, Peng; Iftner, Thomas; Choudhary, M. Iqbal			Study of drug resistance-associated genetic mutations, and phylo-genetic analysis of HCV in the Province of Sindh, Pakistan	SCIENTIFIC REPORTS	X			Article						Sanger sequencing, NS5B, Phylogenetic tree, NS3, Genetic diversity, Biology, Genetics, Genetic analysis, Drug resistance, Mutation, Hepatitis C virus, Virology, Population, Gene, Sequence analysis, Medicine, Hepacivirus, Virus, Environmental health		Current management of HCV infection is based on Direct-Acting Antiviral Drugs (DAAs). However, resistance-associated mutations, especially in the NS3 and NS5B regions are gradually decreasing the efficacy of DAAs. The aim of the current study was to identify such mutations in the NS3, and NS5B genes in DAAs treatment-naive Pakistani chronic HCV 3a patients. Peripheral blood samples were collected…	[Faiz, Sirmast; Farooq, Saba; Iqbal, Hana'a; Iftner, Thomas; Choudhary, M. Iqbal] Univ Karachi, Natl Inst Virol, Int Ctr Chem & Biol Sci, Dr Panjwani Ctr Mol Med & Drug Res, Karachi 75270, Pakistan; [Irfan, Muhammad; Khan, Ishtiaq Ahmad; Shakeel, Muhammad; Choudhary, M. Iqbal] Univ Karachi, Int Ctr Chem & Biol Sci, Jamil ur Rahman Ctr Genome Res, Dr Panjwani Ctr Mol Med & Drug Res, Karachi 75270,…		Farooq, S; Choudhary, MI (corresponding author), Univ Karachi, Natl Inst Virol, Int Ctr Chem & Biol Sci, Dr Panjwani Ctr Mol Med & Drug Res, Karachi 75270, Pakistan.;Khan, IA; Choudhary, MI (corresponding author), Univ Karachi, Int Ctr Chem & Biol Sci, Jamil ur Rahman Ctr Genome Res, Dr Panjwani Ctr Mol Med & Drug Res, Karachi 75270, Pakistan.;Choudhary, MI (corresponding author), Univ Karachi, I…	sabafarooq000@yahoo.com; ishtiaqchemist@gmail.com; iqbal.choudhary@iccs.edu								3	3											27-Jul	2023	13	1
J	Younas, S; Sumrin, A; Hussain, N; Bilal, M				Younas, Saima; Sumrin, Aleena; Hussain, Nazim; Bilal, Muhammad			Identification of NS5B resistance against SOFOSBUVIR in hepatitis C virus genotype 3a, naive and treated patients	JOURNAL OF APPLIED MICROBIOLOGY	X			Article						Sofosbuvir, NS5B, Virology, Genotype, Hepatitis C virus, Biology, Hepatitis a virus, Virus, Hepacivirus, Hepatitis virus, Microbiology, Genetics, Gene, Ribavirin		Aims Pakistan has the second highest prevalence of HCV with genotype 3a (GT-3a) being the most frequently circulating genotype. Currently, resistance-associated substitutions (RASs) are a major challenge in HCV treatment with direct-acting antivirals (DAAs). Sofosbuvir (SOF) is an FDA-approved NS5B nucleotide inhibitor. The aim of this study was to identify these RASs in the NS5B gene in naive an…	[Younas, Saima; Sumrin, Aleena; Hussain, Nazim] Univ Punjab, Ctr Appl Mol Biol CAMB, Lahore, Pakistan; [Bilal, Muhammad] Huaiyin Inst Technol, Sch Life Sci & Food Engn, Huaian 223003, Peoples R China		Sumrin, A (corresponding author), Univ Punjab, Ctr Appl Mol Biol CAMB, Lahore, Pakistan.;Bilal, M (corresponding author), Huaiyin Inst Technol, Sch Life Sci & Food Engn, Huaian 223003, Peoples R China.	aleena.camb@pu.edu.pk; bilaluaf@hyit.edu.cn								4	5											NOV	2022	133	5
J	Valutite, D; Ostankova, Y; Semenov, A; Lyalina, L; Totolian, A				Valutite, Diana; Ostankova, Yulia; Semenov, Alexandr; Lyalina, Liudmila; Totolian, Areg			Distribution of Primary Resistance Mutations in Saint Petersburg in Patients with Chronic Hepatitis C	DIAGNOSTICS	X			Article						NS5A, NS5B, NS3, Saint petersburg, Virology, Gene, Hepatitis C virus, Chronic hepatitis, Drug resistance, Mutation, Biology, Hepatitis C, Medicine, Hepacivirus, Genetics, Virus, Russian federation, Business, Economic policy		The advent of direct-acting antiviral drugs (DAAs) was a breakthrough in the treatment of patients with chronic hepatitis C, yet high viral replication errors can lead to the development of resistance associated variants (RAVs). Thus, assessment of RAV in infected patients is necessary to monitor treatment effectiveness. The aim of our study was to investigate the presence of primary resistance m…	[Valutite, Diana; Ostankova, Yulia; Lyalina, Liudmila; Totolian, Areg] St Petersburg Pasteur Inst, St Petersburg 197101, Russia; [Semenov, Alexandr] Fed Serv Surveillance Consumer Rights Protect & H, FSBI State Sci Ctr Virol & Biotechnol Vector, Ekaterinburg 620030, Russia		Valutite, D (corresponding author), St Petersburg Pasteur Inst, St Petersburg 197101, Russia.	dianavalutite008@gmail.com; shenna1@yandex.ru; alexvsemenov@gmail.com; lyalina@pasteurorg.ru; pasteur@pasteurorg.ru								5	5											MAY	2022	12	5
J	Nguyen, TK; Le, DV				Thu Kim Nguyen; Duyet Van Le			Identification of NS5B Resistance-Associated Mutations in Hepatitis C Virus Circulating in Treatment Naive Vietnamese Patients	INFECTION AND DRUG RESISTANCE	X			Article						Virology, Vietnamese, NS5B, Hepatitis C virus, Medicine, Hepatitis a virus, Virus, Biology, Hepacivirus, Philosophy, Linguistics		Introduction: Treatment of HCV infection with peginterferon and ribavirin results in a low sustained virologic response rate, but has a number of undesirable adverse effects. Direct-acting antivirals (DAAs) offer a high efficacy, low risk, and a short treatment time. However, the existence of resistance-associated mutations, particularly in the NS5B polymerase, can attenuate the efficacy of DAAs.…	[Thu Kim Nguyen; Duyet Van Le] Natl Hosp Trop Dis, Clin Labs, Hanoi, Vietnam; [Thu Kim Nguyen] Hanoi Med Univ, Infect Dept, Hanoi, Vietnam		Le, DV (corresponding author), Natl Hosp Trop Dis, Clin Labs, Hanoi, Vietnam.	duyetibt@gmail.com								2	2												2022	15
J	Santos, APD; Silva, VCM; Mendes-Corrêa, MC; Lemos, MF; Malta, FD; Santana, RAF; Dastoli, GTF; de Castro, VFD; Pinho, JRR; Moreira, RC				de Torres Santos, Ana Paula; Martins Silva, Vanessa Cristina; Mendes-Correa, Maria Cassia; Lemos, Marcilio Figueiredo; Malta, Fernanda de Mello; Ferraz Santana, Rubia Anita; Fernando Dastoli, Gregorio Tadeu; Duarte de Castro, Vanessa Fusco; Rebello Pinho, Joao Renato; Moreira, Regina Celia			Characterization of primary direct-acting antiviral (DAA) drugs resistance mutations in NS5A/NS5B regions of hepatitis C virus with genotype 1a and 1b from patients with chronic hepatitis	REVISTA DO INSTITUTO DE MEDICINA TROPICAL DE SAO PAULO	X			Article						NS5A, NS5B, Genotype, Virology, Hepatitis C virus, Virus, Biology, Drug resistance, Viral replication, Medicine, Hepacivirus, Genetics, Gene		The Hepatitis C virus (HCV) infection is a public health problem. The high level of HCV replication and its lack of post-transcriptional correction mechanisms results in the emergence of viral variants and the difficulty in determining polymorphisms and variants that contain the substitutions associated with resistance towards new antivirals. The main focus of this study was to map the NS5A and N…	[de Torres Santos, Ana Paula; Rebello Pinho, Joao Renato] Univ Sao Paulo, Fac Med, Hosp Clin, Div Lab Cent,Lab Imunol, Sao Paulo, SP, Brazil; [Martins Silva, Vanessa Cristina; Lemos, Marcilio Figueiredo; Moreira, Regina Celia] Adolfo Lutz Inst, Ctr Virol, Lab Hepatites Virais, Sao Paulo, SP, Brazil; [Mendes-Correa, Maria Cassia] Univ Sao Paulo, Fac Med, Inst Med Trop Sao Paulo, Lab Virol LIM 52, …		Moreira, RC (corresponding author), Adolfo Lutz Inst, Ctr Virol, Lab Hepatites Virais, Ave Dr Arnaldo 355, BR-01246000 Sao Paulo, SP, Brazil.	regina.moreira@ial.sp.gov.br								1	1												2022	64
J	Hong, CM; Lin, YY; Liu, CJ; Lai, YY; Yeh, SH; Yang, HC; Kao, JH; Hsu, SJ; Huang, YH; Yang, SS; Kuo, HT; Cheng, PN; Yu, ML; Chen, PJ				Hong, Chun-Ming; Lin, You-Yu; Liu, Chun-Jen; Lai, Ya-Yun; Yeh, Shiou-Hwei; Yang, Hung-Chih; Kao, Jia-Horng; Hsu, Shih-Jer; Huang, Yi-Hsiang; Yang, Sheng-Shun; Kuo, Hsing-Tao; Cheng, Pin-Nan; Yu, Ming-Lung; Chen, Pei-Jer			Drug Resistance Profile and Clinical Features for Hepatitis C Patients Experiencing DAA Failure in Taiwan	VIRUSES-BASEL	X			Article						NS5A, NS5B, Medicine, Hepatitis C virus, Genotype, Internal medicine, Population, Hepatitis C, Drug resistance, Virology, Hepacivirus, Virus, Biology, Genetics, Environmental health, Gene		About 4% of the population in Taiwan are seropositive for anti-HCV Ab and 70% with HCV RNA. To address this high chronic hepatitis C disease load, Taiwan National Health Insurance started reimbursing genotype-specific DAAs in 2017 and pangenotype DAAs in mid-2018. With a 97% SVR12 rate, there were still 2-3% of patients that failed to clear HCV. To understand the causes of DAA failure in Taiwan, …	[Hong, Chun-Ming] Natl Taiwan Univ Hosp, Div Hosp Med, Dept Internal Med, Taipei 10022, Taiwan; [Lin, You-Yu; Liu, Chun-Jen; Kao, Jia-Horng; Chen, Pei-Jer] Natl Taiwan Univ, Grad Inst Clin Med, Coll Med, Taipei 10002, Taiwan; [Liu, Chun-Jen; Yang, Hung-Chih; Kao, Jia-Horng; Hsu, Shih-Jer; Chen, Pei-Jer] Natl Taiwan Univ Hosp, Div Gastroenterol, Dept Internal Med, Taipei 10022, Taiwan; [Lai, Ya-Yu…		Chen, PJ (corresponding author), Natl Taiwan Univ, Grad Inst Clin Med, Coll Med, Taipei 10002, Taiwan.;Chen, PJ (corresponding author), Natl Taiwan Univ Hosp, Div Gastroenterol, Dept Internal Med, Taipei 10022, Taiwan.;Yu, ML (corresponding author), Kaohsiung Med Univ, Kaohsiung Med Univ Hosp, Dept Internal Med, Kaohsiung 80756, Taiwan.	thomashong0218@gmail.com; youylin@ntu.edu.tw; cjliu@ntu.edu.tw; yayun1022@hotmail.com; shyeh@ntu.edu.tw; hcyang88@ntu.edu.tw; kaojh@ntu.edu.tw; shihjer.hsu@gmail.com; yhhuang@vghtpe.gov.tw; yansh2525@gmail.com; kuohsingtao@gmail.com; pncheng@mail.ncku.edu.tw; fish6069@gmail.com; peijerchen@ntu.edu.tw								4	6											NOV	2021	13	11
J	Akiyama, MJ; Riback, L; Reeves, JD; Lie, YS; Agyemang, L; Norton, BL; Arnsten, JH; Litwin, AH				Akiyama, Matthew J.; Riback, Lindsey; Reeves, Jacqueline D.; Lie, Yolanda S.; Agyemang, Linda; Norton, Brianna L.; Arnsten, Julia H.; Litwin, Alain H.			Hepatitis C Resistance-Associated Substitutions Among People Who Inject Drugs Treated With Direct-Acting Antiviral-Containing Regimens	OPEN FORUM INFECTIOUS DISEASES	X			Article						Medicine, Hepatitis C, Virology, Drug resistance, Intensive care medicine, Pharmacology, Microbiology, Biology		Background. Resistance-associated substitutions (RASs) to HCV direct-acting antivirals (DAAs) can contribute to virologic failure and limit retreatment options. People who inject drugs (PWID) are at highest risk for transmission of resistant virus. We report on RASs at baseline and after virologic failure in DAA-naive and protease inhibitor-experienced PWID. Methods. We sequenced the NS3/4A, NS5A…	[Akiyama, Matthew J.; Riback, Lindsey; Agyemang, Linda; Norton, Brianna L.; Arnsten, Julia H.] Montefiore Med Ctr, Albert Einstein Coll Med, Bronx, NY 10467 USA; [Reeves, Jacqueline D.; Lie, Yolanda S.] LabCorp, Monogram Biosci, San Francisco, CA USA; [Litwin, Alain H.] Prisma Hlth, Greenville, SC USA; [Litwin, Alain H.] Univ South Carolina, Sch Med, Greenville, SC USA; [Litwin, Alain H.] Clemson…		Akiyama, MJ (corresponding author), 3300 Kossuth Ave, Bronx, NY 10467 USA.	makiyama@montefiore.org								2	2											OCT	2021	8	10
J	Liu, ZQ; Mao, XH; Wu, JQ; Yu, KK; Yang, Q; Suo, C; Lu, M; Jin, L; Zhang, TJ; Chen, XD				Liu, Zhenqiu; Mao, Xianhua; Wu, Jiaqi; Yu, Kangkang; Yang, Qin; Suo, Chen; Lu, Ming; Jin, Li; Zhang, Tiejun; Chen, Xingdong			World-wide Prevalence of Substitutions in HCV Genome Associated With Resistance to Direct-Acting Antiviral Agents	CLINICAL GASTROENTEROLOGY AND HEPATOLOGY	X			Article						Medicine, Virology, Genome, Genetics, Gene, Biology		BACKGROUND & AIMS: The efficacy of direct-acting antiviral agents against hepatitis C virus (HCV) infection can be compromised by substitutions in the HCV genome that occur before treatment (resistance-associated substitutions [RASs]). We performed a meta-analysis to determine the prevalence of RASs and their effects. METHODS: We searched publication databases for studies of HCV RNA substitutions…	[Liu, Zhenqiu; Mao, Xianhua; Jin, Li; Chen, Xingdong] Fudan Univ, State Key Lab Genet Engn, Sch Life Sci, Shanghai, Peoples R China; [Liu, Zhenqiu; Mao, Xianhua; Jin, Li; Chen, Xingdong] Fudan Univ, Collaborat Innovat Ctr Genet & Dev, Sch Life Sci, Shanghai, Peoples R China; [Yu, Kangkang] Fudan Univ, Dept Infect Dis, Huashan Hosp, Shanghai, Peoples R China; [Suo, Chen; Zhang, Tiejun] Fudan Univ,…		Chen, XD (corresponding author), Fudan Univ, Sch Life Sci, Shanghai 200438, Peoples R China.	xingdongchen@fudan.edu.cn								10	11											SEP	2021	19	9
J	Parczewski, M; Janczewska, E; Pisula, A; Dybowska, D; Lojewski, W; Witor, A; Wawrzynowicz-Syczewska, M; Socha, L; Krygier, R; Knysz, B; Musialik, J; Urbanska, A; Scheibe, K; Jaroszewicz, J				Parczewski, Milosz; Janczewska, Ewa; Pisula, Arkadiusz; Dybowska, Dorota; Lojewski, Wladyslaw; Witor, Adam; Wawrzynowicz-Syczewska, Marta; Socha, Lukasz; Krygier, Rafal; Knysz, Brygida; Musialik, Joanna; Urbanska, Anna; Scheibe, Kaja; Jaroszewicz, Jerzy			HCV resistance-associated substitutions following direct-acting antiviral therapy failure - Real-life data from Poland	INFECTION GENETICS AND EVOLUTION	X			Article						NS5A, NS3, Internal medicine, Medicine, Gastroenterology, Virology, Ribavirin, Hepatitis C virus, Hepacivirus, Virus		Background: This study analysed the NS3 and NS5A mutation frequencies, persistence and drug susceptibility in a cohort of real-life patients, with failed hepatitis C virus (HCV) therapy following directly acting antiviral (DAA) treatment. Methods: NS3/NS5A Sanger sequences from 105 patients infected with HCV genotype (G) 1a (6,5.7%), G1b (94,89.5%), G3a (4,3.8%), and G4 (1,1.0%) post DAA treatmen…	[Parczewski, Milosz; Urbanska, Anna; Scheibe, Kaja] Pomeranian Med Univ, Dept Infect Trop Dis & Immune Deficiency, Szczecin, Poland; [Janczewska, Ewa] Med Univ Silesia, Sch Hlth Sci Bytom, Dept Basic Med Sci, Bytom, Poland; [Pisula, Arkadiusz] ID Clin, Myslowice, Poland; [Dybowska, Dorota] Nicolaus Copernicus Univ, Bydgoszcz Fac Med, Dept Infect Dis & Hepatol, Ludwik Rydygier Coll Med, Torun, Pol…		Parczewski, M (corresponding author), Pomeranian Med Univ, Dept Infect Trop Dis & Immune Deficiency, Arkonska 4, PL-71455 Szczecin, Poland.	milosz.parczewski@pum.edu.pl								4	4											SEP	2021	93
J	Baesi, K; Velayati, AA; Ashtiani, MF; Fakhredini, K; Banifazl, M; Larijani, MS; Basimi, P; Ramezani, A				Baesi, Kazem; Velayati, Ali Akbar; Ashtiani, Masoumeh Farrokh; Fakhredini, Kamal; Banifazl, Mohammad; Larijani, Mona Sadat; Basimi, Parya; Ramezani, Amitis			Prevalence of Naturally Occurring Resistance Associated Substitutions in NS3/4AProtease Inhibitors in Iranian HCV/HIV Infected Patients	CURRENT HIV RESEARCH	X			Article						NS3, Virology, Hepatitis C virus, Sanger sequencing, Protease, Population, Biology, Human immunodeficiency virus (HIV), Viral quasispecies, Phylogenetic tree, Virus, Resistance mutation, Mutation, Medicine, Genetics, Polymerase chain reaction, Gene, Enzyme, Reverse transcriptase, Biochemistry, Environmental health		Background: Hepatitis C virus (HCV) acts in the host as a complicated mixture of related variants with the potency to genetically escape host immune responses. Direct acting antivirals (DAAs) have been approved for HCV treatment with shorter duration, better cure rates and lower side effects. However, naturally occurring resistance associated substitutions (RASs) create some obstacles to this ant…	[Baesi, Kazem; Basimi, Parya] Pasteur Inst Iran, Hepatitis & AIDS Dept, Tehran, Iran; [Velayati, Ali Akbar] Shahid Beheshti Univ Med Sci, Masih Daneshvari Hosp, Tehran, Iran; [Ashtiani, Masoumeh Farrokh] Univ Tehran Med Sci, Infect Dis Dept, Tehran, Iran; [Fakhredini, Kamal] Univ Tehran Med Sci, Iranian Res Ctr HIV AIDS, Iranian Inst Reduct High Risk Behav, Tehran, Iran; [Banifazl, Mohammad] Iran…		Ramezani, A (corresponding author), Pasteur Inst Iran, Clin Res Dept, 69 Pasteur Ave, Tehran 13164, Iran.	amitisramezani@hotmail.com								1	1												2021	19	5
J	Itakura, J; Kurosaki, M; Kakizaki, S; Amano, K; Nakayama, N; Inoue, J; Endo, T; Marusawa, H; Hasebe, C; Joko, K; Wada, S; Akahane, T; Koushima, Y; Ogawa, C; Kanto, T; Mizokami, M; Izumi, N				Itakura, Jun; Kurosaki, Masayuki; Kakizaki, Satoru; Amano, Keisuke; Nakayama, Nobuaki; Inoue, Jun; Endo, Tetsu; Marusawa, Hiroyuki; Hasebe, Chitomi; Joko, Kouji; Wada, Shuichi; Akahane, Takehiro; Koushima, Youhei; Ogawa, Chikara; Kanto, Tatsuya; Mizokami, Masashi; Izumi, Namiki			Features of resistance-associated substitutions after failure of multiple direct-acting antiviral regimens for hepatitis C	JHEP REPORTS	X			Article						Daclatasvir, NS5A, Ledipasvir, Regimen, Medicine, Sofosbuvir, Paritaprevir, Internal medicine, NS3, Dasabuvir, Virology, Population, Gastroenterology, Hepatitis C virus, Hepacivirus, Ribavirin, Virus, Environmental health		Background & Aims: We aimed to clarify the features of resistance-associated substitutions (RASs) after failure of multiple interferon (IFN)-free regimens in HCV genotype 1b infections. Methods: A total of 1,193 patients with HCV for whom direct-acting antiviral (DAA) treatment had failed were enrolled from 67 institutions in Japan. The RASs in non-structural protein (NS)3, NS5A, and NS5B were de…	[Itakura, Jun; Kurosaki, Masayuki; Izumi, Namiki] Musashino Red Cross Hosp, Dept Gastroenterol & Hepatol, Tokyo, Japan; [Itakura, Jun; Kurosaki, Masayuki; Marusawa, Hiroyuki; Hasebe, Chitomi; Joko, Kouji; Wada, Shuichi; Akahane, Takehiro; Koushima, Youhei; Ogawa, Chikara; Izumi, Namiki] Gunma Univ, Grad Sch Med, Japanese Red Cross Liver Study Grp, Gunma, Japan; [Kakizaki, Satoru] Gunma Univ, Dept…		Izumi, N (corresponding author), Musashino Red Cross Hosp, Div Gastroenterol & Hepatol, 1-26-1 Kyonan Cho, Musashino, Tokyo 1808610, Japan.	izumi012@musashino.jrc.or.jp								9	9											OCT	2020	2	5
J	Boonma, T; Nutho, B; Darai, N; Rungrotmongkol, T; Nunthaboot, N				Boonma, Thitiya; Nutho, Bodee; Darai, Nitchakan; Rungrotmongkol, Thanyada; Nunthaboot, Nadtanet			Exploring of paritaprevir and glecaprevir resistance due to A156T mutation of HCV NS3/4A protease: molecular dynamics simulation study	JOURNAL OF BIOMOLECULAR STRUCTURE & DYNAMICS	X			Article						NS3, Protease, Serine protease, Molecular dynamics, Chemistry, Biochemistry, Computational chemistry, Enzyme		Hepatitis C virus (HCV) NS3/4A serine protease is a promising drug target for the discovery of anti-HCV drugs. However, its amino acid mutations, particularly A156T, commonly lead to rapid emergence of drug resistance. Paritaprevir and glecaprevir, the newly FDA-approved HCV drugs, exhibit distinct resistance profiles against the A156T mutation of HCV NS3/4A serine protease. To illustrate their d…	[Boonma, Thitiya; Nunthaboot, Nadtanet] Mahasarakham Univ, Supramol Chem Res Unit, Fac Sci, Maha Sarakham 44150, Thailand; [Boonma, Thitiya; Nunthaboot, Nadtanet] Mahasarakham Univ, Dept Chem, Fac Sci, Maha Sarakham 44150, Thailand; [Boonma, Thitiya; Nunthaboot, Nadtanet] Mahasarakham Univ, Ctr Excellence Innovat Chem PERCH CIC, Fac Sci, Maha Sarakham, Thailand; [Nutho, Bodee] Chulalongkorn Univ,…		Nunthaboot, N (corresponding author), Mahasarakham Univ, Supramol Chem Res Unit, Fac Sci, Maha Sarakham 44150, Thailand.;Nunthaboot, N (corresponding author), Mahasarakham Univ, Dept Chem, Fac Sci, Maha Sarakham 44150, Thailand.	nadtanet.n@msu.ac.th								3	3											14-Jul	2022	40	12
J	Tameshkel, FS; Niya, MHK; Zamani, F; Motamed, N; Ajdarkosh, H; Vafaeimanesh, J; Khoonsari, M; Sohrabi, MR; Aten, S; Azarkeivan, A; Eslami, MS; Perumal, D; Maadi, M; Ghanbari, B; Keyvani, H				Tameshkel, Fahimeh Safarnezhad; Niya, Mohammad Hadi Karbalaie; Zamani, Farhad; Motamed, Nima; Ajdarkosh, Hossein; Vafaeimanesh, Jamshid; Khoonsari, Mahmoodreza; Sohrabi, Masood Reza; Aten, Sima; Azarkeivan, Azita; Eslami, Masoumeh Sadat; Perumal, Dhayaneethie; Maadi, Mansooreh; Ghanbari, Behrooz; Keyvani, Hossein			Resistance-associated substitutions (RASs) to HCV direct-acting antivirals (DAAs) at baseline of treatment in thalassemia patients: a referral center study	ARCHIVES OF VIROLOGY	X			Article						NS5A, NS5B, Hepatitis C virus, Virology, Thalassemia, Medicine, Medical microbiology, Hepatitis C, Internal medicine, Ribavirin, Biology, Hepacivirus, Virus		Patients with thalassemia major are at high risk of hepatitis C through blood transfusion from donors infected by hepatitis C virus (HCV). The use of direct-acting antiviral (DAA) therapy against such HCV infections has increased in different populations. However, resistant viral variants can affect treatment outcomes, and therefore improved surveillance strategies are needed. Accordingly, we aim…	[Tameshkel, Fahimeh Safarnezhad; Niya, Mohammad Hadi Karbalaie; Zamani, Farhad; Ajdarkosh, Hossein; Vafaeimanesh, Jamshid; Khoonsari, Mahmoodreza; Sohrabi, Masood Reza; Aten, Sima; Maadi, Mansooreh; Ghanbari, Behrooz; Keyvani, Hossein] Iran Univ Med Sci, Gastrointestinal & Liver Dis Res Ctr, Tehran, Iran; [Motamed, Nima] Zanjan Univ Med Sci, Dept Social Med, Zanjan, Iran; [Vafaeimanesh, Jamshid] …		Keyvani, H (corresponding author), Iran Univ Med Sci, Gastrointestinal & Liver Dis Res Ctr, Tehran, Iran.;Keyvani, H (corresponding author), Iran Univ Med Sci, Fac Med, Dept Virol, Tehran, Iran.	keyvani.h@iums.ac.ir								2	2											OCT	2020	165	10
J	Andrade, E; Rocha, D; Fontana-Maurell, M; Costa, E; Ribeiro, M; de Godoy, DT; Ferreira, AGP; Tanuri, A; Brindeiro, R; Alvarez, P				Andrade, Elisabete; Rocha, Daniele; Fontana-Maurell, Marcela; Costa, Elaine; Ribeiro, Marisa; de Godoy, Daniela Tupy; Ferreira, Antonio G. P.; Tanuri, Amilcar; Brindeiro, Rodrigo; Alvarez, Patricia			Resistance mutations of NS3 and NS5b in treatment-naive patients infected with hepatitis C virus in Santa Catarina and Rio Grande do Sul states, Brazil	GENETICS AND MOLECULAR BIOLOGY	X			Article						NS3, Virology, Biology, Hepatitis C virus, Genotype, NS5B, Hematology, Virus, Hepatitis virus, Resistance mutation, Hepacivirus, Gene, Immunology, Polymerase chain reaction, Genetics, Reverse transcriptase		Hepatitis C virus (HCV) infection is a worldwide health problem. Nowadays, direct-acting antiviral agents (DAAs) are the main treatment for HCV; however, the high level of virus variability leads to the development of resistance-associated variants (RAVs). Thus, assessing RAVs in infected patients is important for monitoring treatment efficacy. The aim of our study was to investigate the presence…	[Andrade, Elisabete; Rocha, Daniele; Fontana-Maurell, Marcela; Costa, Elaine; Ribeiro, Marisa; de Godoy, Daniela Tupy; Ferreira, Antonio G. P.; Alvarez, Patricia] Fundacao Oswaldo Cruz Fiocruz, Inst Tecnol Imunobiol Biomanguinhos, Ave Brasil 4365, Rio De Janeiro, RJ, Brazil; [Andrade, Elisabete; Tanuri, Amilcar; Brindeiro, Rodrigo] Univ Fed Rio de Janeiro, Rio de Janeiro, RJ, Brazil		Alvarez, P (corresponding author), Fundacao Oswaldo Cruz Fiocruz, Inst Tecnol Imunobiol Biomanguinhos, Ave Brasil 4365, Rio De Janeiro, RJ, Brazil.	palvarez@bio.fiocruz.br								3	3												2020	43	1
J	Wing, PAC; Jones, M; Cheung, M; DaSilva, S; Bamford, C; Lee, WYJ; Aranday-Cortes, E; Filipe, AD; McLauchlan, J; Smith, D; Irving, W; Cunningham, M; Ansari, A; Barnes, E; Foster, GR				Wing, Peter A. C.; Jones, Meleri; Cheung, Michelle; DaSilva, Sampath; Bamford, Connor; Lee, Wing-Yiu Jason; Aranday-Cortes, Elihu; Filipe, Ana Da Silva; McLauchlan, John; Smith, David; Irving, William; Cunningham, Morven; Ansari, Azim; Barnes, Eleanor; Foster, Graham R.			Amino Acid Substitutions in Genotype 3a Hepatitis C Virus Polymerase Protein Affect Responses to Sofosbuvir	GASTROENTEROLOGY	X			Article						Sofosbuvir, Ribavirin, Hepatitis C virus, Pegylated interferon, Genotype, Virology, Medicine, NS5B, Hepacivirus, Hepatitis C, Virus, Biology, Genetics, Gene		BACKGROUND & AIMS: Sofosbuvir is a frequently used pan-genotype inhibitor of hepatitis C virus (HCV) polymerase. This drug eliminates most chronic HCV infections, and resistance-associated substitutions in the polymerase are rare. However, HCV genotype 3 responds slightly less well to sofosbuvir-based therapies than other genotypes. We collected data from England's National Health Service Early A…	[Wing, Peter A. C.; Jones, Meleri; Cheung, Michelle; DaSilva, Sampath; Lee, Wing-Yiu Jason; Cunningham, Morven; Foster, Graham R.] Queen Mary Univ London, Blizard Inst, Barts Liver Ctr, London, England; [Bamford, Connor; Aranday-Cortes, Elihu; Filipe, Ana Da Silva; McLauchlan, John] Univ Glasgow, Ctr Virus Res, MRC, Glasgow, Lanark, Scotland; [Smith, David; Ansari, Azim; Barnes, Eleanor] Univ Oxf…		Foster, GR (corresponding author), Blizard Inst, Barts Liver Ctr, 4 Newark St, London E1 2AT, England.	g.r.foster@qmul.ac.uk								24	24											SEP	2019	157	3
J	Hashempour, T; Dehghani, B; Mousavi, Z; Yahaghi, M; Hasanshahi, Z; Moayedi, J; Akbari, T; Davarpanah, MA				Hashempour, Tayebeh; Dehghani, Behzad; Mousavi, Zahra; Yahaghi, Maryam; Hasanshahi, Zahra; Moayedi, Javad; Akbari, Tahereh; Davarpanah, Mohammad Ali			Evaluating Drug Resistant Mutations to HCV NS3 Protease Inhibitors in Iranian Naive Patients	INTERNATIONAL JOURNAL OF PEPTIDE RESEARCH AND THERAPEUTICS	X			Article						NS3, Hepatitis C virus, Genotype, Virology, Genotyping, Protease, Biology, Protease inhibitor (pharmacology), Hepatitis C, Hepacivirus, Virus, Viral load, Gene, Genetics, Enzyme, Biochemistry, Antiretroviral therapy		Hepatitis C virus (HCV) is an important causative agent of acute and chronic hepatitis. The non-structural protein 3 (NS3) of HCV retains two enzymatic domains which are essential for the virus life cycle. The serine protease inhibitors have developed to improve the responses of HCV-infected patients that have an effective impact on NS3. Nonetheless, drug-resistant variants are the prominent obst…	[Hashempour, Tayebeh; Mousavi, Zahra; Moayedi, Javad] Shiraz Univ Med Sci, Nemazee Hosp, Clin Microbiol Res Ctr, Shiraz, Iran; [Dehghani, Behzad; Hasanshahi, Zahra; Davarpanah, Mohammad Ali] Shiraz Univ Med Sci, Shiraz HIV AIDS Res Ctr, Inst Hlth, Shiraz, Iran; [Yahaghi, Maryam; Akbari, Tahereh] Shiraz Univ Med Sci, Gastroenterohepatol Res Ctr, Dept Internal Med, Shiraz, Iran		Hashempour, T (corresponding author), Shiraz Univ Med Sci, Nemazee Hosp, Clin Microbiol Res Ctr, Shiraz, Iran.;Davarpanah, MA (corresponding author), Shiraz Univ Med Sci, Shiraz HIV AIDS Res Ctr, Inst Hlth, Shiraz, Iran.	Dehghanibehzad@gmail.com; Med_bactori@sums.ac.ir								13	13											DEC	2020	26	4
J	Ramezani, A; Baesi, K; Banifazl, M; Mohraz, M; Khorvash, F; Yaran, M; Tabarsi, P; Dalirrooyfard, AH; Motevalli, F; Bavand, A; Aghakhani, A				Ramezani, Amitis; Baesi, Kazem; Banifazl, Mohammad; Mohraz, Minoo; Khorvash, Farzin; Yaran, Majid; Tabarsi, Payam; Dalirrooyfard, Amir Hosein; Motevalli, Fatemeh; Bavand, Anahita; Aghakhani, Arezoo			Naturally occurring NS5A and NS5B resistant associated substitutions in HCV and HCV/HIV patients in iranian population	CLINICS AND RESEARCH IN HEPATOLOGY AND GASTROENTEROLOGY	X			Article						NS5A, NS5B, Medicine, Hepatitis C virus, Virology, Population, Hepatitis C, Human immunodeficiency virus (HIV), Hepacivirus, Virus, Environmental health		Background: The introduction of direct acting antivirats (DAAs) for hepatitis C virus (HCV) treatment promises shorter treatment duration, higher cure rates and fewer side effects. Naturally, occurring Resistance Associated Substitutions (RASs) are major challenge to the success of the HCV antiviral therapy. Aim: To determine the naturally occurring NS5A and NS5B RASs in Iranian HCV and HCV/human…	[Ramezani, Amitis; Bavand, Anahita; Aghakhani, Arezoo] Pasteur Inst Iran, Clin Res Dept, 69 Pasteur Ave, Tehran 13164, Iran; [Baesi, Kazem; Motevalli, Fatemeh] Pasteur Inst Iran, Hepatitis & AIDS Dept, Tehran, Iran; [Banifazl, Mohammad] Iranian Soc Support Patients Infect Dis, Tehran, Iran; [Mohraz, Minoo; Dalirrooyfard, Amir Hosein] Univ Tehran Med Sci, Iranian Res Ctr HIV AIDS, Iranian Inst Red…		Aghakhani, A (corresponding author), Pasteur Inst Iran, Clin Res Dept, 69 Pasteur Ave, Tehran 13164, Iran.	amitisramezani@hotmail.com; kbaesi@gmail.com; mohammadbanifazl@aol.com; minoomnohraz@ams.ac.ir; khorvash@med.mui.ac.ir; Yaranmajid@yahoo.com; Payamtabarsi@yahoo.com; mehmanedanesh987@gmail.com; Fatemehmotevalli@gmail.com; anahita_bvd@yahoo.com; araghakhani@hotmail.com								5	5											OCT	2019	43	5
J	Costa, VD; Delvaux, N; Brandao-Mello, CE; Nunes, EP; de Sousa, PSF; Rodrigues, LLLXD; Lampe, E; Mello, FCD				Costa, Vanessa Duarte; Delvaux, Nathalia; Brandao-Mello, Carlos Eduardo; Nunes, Estevao Portela; Fonseca de Sousa, Paulo Sergio; Ximenez de Souza Rodrigues, Lia Laura Lewis; Lampe, Elisabeth; do Amaral Mello, Francisco Campello			Prevalence of baseline NS3 resistance-associated substitutions (RASs) on treatment with protease inhibitors in patients infected with HCV genotype 1	CLINICS AND RESEARCH IN HEPATOLOGY AND GASTROENTEROLOGY	XX			Article						Boceprevir, Telaprevir, Simeprevir, Daclatasvir, Medicine, Sofosbuvir, NS3, Virology, Genotype, Hepatitis C virus, Hepatitis C, Protease, Ribavirin, Biology, Gene, Virus, Genetics, Enzyme, Biochemistry		Background and aims: Treatment for hepatitis C has evolved significantly with the licensing of direct-acting antiviral drugs (DAAs). However, one of the limiting factors of the effectiveness of antiviral therapy with protease inhibitors (PIs) is the emergence of resistance caused by point mutations. The aim of this study was to determine the prevalence of resistance-associated substitutions (RASs…	[Costa, Vanessa Duarte; Delvaux, Nathalia; Fonseca de Sousa, Paulo Sergio; Ximenez de Souza Rodrigues, Lia Laura Lewis; Lampe, Elisabeth; do Amaral Mello, Francisco Campello] Fiocruz MS, Lab Hepatites Virais, Inst Oswaldo Cruz, Ave Brasil 4365, BR-21040900 Rio De Janeiro, RJ, Brazil; [Brandao-Mello, Carlos Eduardo] Univ Fed Estado Rio de Janeiro, Hosp Univ Gaffree & Guinle, R Mariz e Barros 775, …		Costa, VD (corresponding author), Fiocruz MS, Lab Hepatites Virais, Inst Oswaldo Cruz, Ave Brasil 4365, BR-21040900 Rio De Janeiro, RJ, Brazil.	v.duarte391@gmail.com								7	7											NOV	2019	43	6
J	Saito, Y; Imamura, M; Uchida, T; Osawa, M; Teraoka, Y; Fujino, H; Nakahara, T; Ono, A; Murakami, E; Kawaoka, T; Miki, D; Tsuge, M; Serikawa, M; Aikata, H; Abe-Chayama, H; Hayes, CN; Chayama, K				Saito, Yuhei; Imamura, Michio; Uchida, Takuro; Osawa, Mitsutaka; Teraoka, Yuji; Fujino, Hatsue; Nakahara, Takashi; Ono, Atsushi; Murakami, Eisuke; Kawaoka, Tomokazu; Miki, Daiki; Tsuge, Masataka; Serikawa, Masahiro; Aikata, Hiroshi; Abe-Chayama, Hiromi; Hayes, C. Nelson; Chayama, Kazuaki			Ribavirin induces hepatitis C virus genome mutations in chronic hepatitis patients who failed to respond to prior daclatasvir plus asunaprevir therapy	JOURNAL OF MEDICAL VIROLOGY	X			Article						Daclatasvir, Sofosbuvir, Ribavirin, Hepatitis C virus, Virology, Replicon, Medicine, NS3, Hepatitis C, Ledipasvir, Subgenomic mRNA, Virus, Gastroenterology, Biology, Genome, Genetics, Gene		Ribavirin (RBV) induces nucleotide (nt) substitutions in hepatitis C virus (HCV) genome nonstructural (NS) regions. Although emergence of drug resistance-associated variants is associated with direct-acting antiviral treatment failure, the effect of RBV on genome substitutions in such patients is unknown. Genotype 1b HCV subgenomic replicon cells were treated with RBV for 120 hours. Six patients …	[Saito, Yuhei; Imamura, Michio; Uchida, Takuro; Osawa, Mitsutaka; Teraoka, Yuji; Fujino, Hatsue; Nakahara, Takashi; Ono, Atsushi; Murakami, Eisuke; Kawaoka, Tomokazu; Miki, Daiki; Serikawa, Masahiro; Aikata, Hiroshi; Hayes, C. Nelson; Chayama, Kazuaki] Hiroshima Univ, Grad Sch Biomed & Hlth Sci, Dept Gastroenterol & Metab, Hiroshima, Japan; [Saito, Yuhei; Imamura, Michio; Uchida, Takuro; Osawa, M…		Chayama, K (corresponding author), Hiroshima Univ, Inst Biomed & Hlth Sci, Dept Gastroenterol & Metab, Minami Ku, 1-2-3 Kasumi, Hiroshima 7348551, Japan.	chayama@hiroshima-u.ac.jp								5	5											FEB	2020	92	2
J	Dinu, S; Târdei, G; Ceausu, E; Florescu, SA; Micu, L; Ecobici, AM; Mihaila, M; Oprisan, G				Dinu, Sorin; Tardei, Gratiela; Ceausu, Emanoil; Florescu, Simin Aysel; Micu, Laurentiu; Ecobici, Alma Monica; Mihaila, Mariana; Oprisan, Gabriela			Detection of anti-protease inhibitors resistance mutations in HCV strains infecting treatment-naive chronic patients from Romania	REVISTA ROMANA DE MEDICINA DE LABORATOR	X			Article						Protease, Virology, Hepatocellular carcinoma, NS3, Hepatitis C virus, Medicine, Population, Cirrhosis, Sanger sequencing, Drug resistance, Protease inhibitor (pharmacology), Mutation, Virus, Biology, Viral load, Internal medicine, Genetics, Gene, Enzyme, Biochemistry, Environmental health, Antiretroviral therapy		Background: Severe complications of chronic hepatitis C - i.e. cirrhosis and hepatocellular carcinoma - are important causes of morbidity and mortality worldwide. Despite the overwhelming rates of sustained virologic response achieved after therapy with different combinations of direct-acting antiviral drugs (DAAs), treatment failure is still recorded, and is due to the mutations harboured by hep…	[Dinu, Sorin; Oprisan, Gabriela] Cantacuzino Natl Med Mil Inst Res & Dev, Mol Epidemiol Lab, Bucharest, Romania; [Dinu, Sorin] Univ Bucharest ICUB, Earth Environm & Life Sci Div, Res Inst, Bucharest, Romania; [Tardei, Gratiela; Ceausu, Emanoil; Florescu, Simin Aysel] Dr Victor Babes Clin Hosp Infect & Trop Dis, Bucharest, Romania; [Micu, Laurentiu; Ecobici, Alma Monica; Mihaila, Mariana] Fundeni …		Dinu, S (corresponding author), Cantacuzino Natl Med Mil Inst Res & Dev, Mol Epidemiol Lab, Bucharest, Romania.;Dinu, S (corresponding author), Univ Bucharest ICUB, Earth Environm & Life Sci Div, Res Inst, Bucharest, Romania.	sorind@cantacuzino.ro								1	1											OCT	2018	26	4
J	Uchida, Y; Nakamura, S; Kouyama, JI; Naiki, K; Motoya, D; Sugawara, K; Inao, M; Imai, Y; Nakayama, N; Tomiya, T; Hedskog, C; Brainard, D; Mo, H; Mochida, S				Uchida, Yoshihito; Nakamura, Shugo; Kouyama, Jun-Ichi; Naiki, Kayoko; Motoya, Daisuke; Sugawara, Kayoko; Inao, Mie; Imai, Yukinori; Nakayama, Nobuaki; Tomiya, Tomoaki; Hedskog, Charlotte; Brainard, Diana; Mo, Hongmei; Mochida, Satoshi			Significance of NS5B Substitutions in Genotype 1b Hepatitis C Virus Evaluated by Bioinformatics Analysis	SCIENTIFIC REPORTS	X			Article						NS5B, Sofosbuvir, Hepatitis C virus, Genotype, Replicon, Virology, Medicine, Ledipasvir, Internal medicine, Biology, Virus, Genetics, Bioinformatics, Hepacivirus, Gene, Ribavirin, Plasmid		To evaluate the effects of HCV NS5B amino acid substitutions on treatment outcome in Ledipasvir (LDV)/Sofosbuvir (SOF) for Japanese patients with genotype 1b HCV infection, NS5B sequences were examined in i) seven patients experiencing virologic failure after LDV/SOF in real-world practice, ii) 109 SOF-naive patients, iii) 165 patients enrolled in Phase-3 LDV/SOF trial. A218S and C316N were detec…	[Uchida, Yoshihito; Kouyama, Jun-Ichi; Naiki, Kayoko; Motoya, Daisuke; Sugawara, Kayoko; Inao, Mie; Imai, Yukinori; Nakayama, Nobuaki; Tomiya, Tomoaki; Mochida, Satoshi] Saitama Med Univ, Fac Med, Dept Gastroenterol & Hepatol, Saitama, Japan; [Nakamura, Shugo] Toyo Univ, Fac Informat Networking Innovat & Design, Toyo, Japan; [Hedskog, Charlotte; Brainard, Diana; Mo, Hongmei] Gilead Sci Inc, 353 L…		Mochida, S (corresponding author), Saitama Med Univ, Fac Med, Dept Gastroenterol & Hepatol, Saitama, Japan.	smochida@saitama-med.ac.jp								13	13											11-Jun	2018	8
J	Abdel-Hameed, EA; Rouster, SD; Boyce, CL; Zhang, X; Biesiada, J; Medvedovic, M; Sherman, KE				Abdel-hameed, Enass A.; Rouster, Susan D.; Boyce, Ceejay L.; Zhang, Xiang; Biesiada, Jacek; Medvedovic, Mario; Sherman, Kenneth E.			Ultra-Deep Genomic Sequencing of HCV NS5A Resistance-Associated Substitutions in HCV/HIV Coinfected Patients	DIGESTIVE DISEASES AND SCIENCES	X			Article						NS5A, Medicine, Drug resistance, Hepatology, Hepatitis C virus, Hepacivirus, Virology, Hepatitis C, Internal medicine, Biology, Virus, Genetics		The prevalence of naturally occurring HCV-NS5A resistance-associated substitutions (RAS) to DAA drugs might affect the response to treatment in HCV/HIV coinfected subjects. There are limited data on the frequency of HCV-NS5A naturally occurring drug-RAS at baseline in HCV/HIV coinfected patients when ultra-deep sequencing methodologies are applied. HCV-NS5A-RAS were evaluated among 25 subjects in…	[Abdel-hameed, Enass A.; Rouster, Susan D.; Boyce, Ceejay L.; Sherman, Kenneth E.] Univ Cincinnati, Coll Med, 231 Albert Sabin Way, Cincinnati, OH 45267 USA; [Zhang, Xiang; Biesiada, Jacek; Medvedovic, Mario] Univ Cincinnati, Dept Environm Hlth, Cincinnati, OH 45267 USA		Sherman, KE (corresponding author), Univ Cincinnati, Coll Med, 231 Albert Sabin Way, Cincinnati, OH 45267 USA.	Kenneth.Sherman@uc.edu								2	2											MAR	2018	63	3
J	Caudai, C; Materazzi, A; Saladini, F; Di Giambenedetto, S; Torti, C; Ricciardi, B; Rossetti, B; Almi, P; De Luca, A; Zazzi, M				Caudai, C.; Materazzi, A.; Saladini, F.; Di Giambenedetto, S.; Torti, C.; Ricciardi, B.; Rossetti, B.; Almi, P.; De Luca, A.; Zazzi, M.			Natural NS5A inhibitor resistance associated substitutions in hepatitis C virus genotype 1 infected patients from Italy	CLINICAL MICROBIOLOGY AND INFECTION	X			Article						NS5A, Hepatitis C virus, Virology, Genotype, Clade, Context (archaeology), Sanger sequencing, Biology, Hepacivirus, Virus, Medicine, Phylogenetic tree, DNA sequencing, Genetics, Gene, Paleontology		Objectives: Genetic variability in NS5A is associated with different levels of resistance to the currently licensed NS5A inhibitors. The aim of this study was to detect NS5A inhibitor resistance associated substitutions (RASs) in hepatitis C virus (HCV) genotype 1 (GT1) patients who are naive to direct-acting HCV antivirals. Methods: Amplification, Sanger sequencing and phylogenetic analysis of t…	[Caudai, C.] Siena Univ Hosp, Microbiol & Virol Unit, Viale M Bracci 16, I-53100 Siena, Italy; [Materazzi, A.; Saladini, F.; Zazzi, M.] Univ Siena, Dept Med Biotechnol, Siena, Italy; [Di Giambenedetto, S.; Rossetti, B.] Univ Cattolica Sacro Cuore, Infect Dis Clin, Rome, Italy; [Torti, C.] Magna Graecia Univ Catanzaro, Dept Med & Surg Sci, Infect Dis Unit, Catanzaro, Italy; [Ricciardi, B.] Miseric…		Caudai, C (corresponding author), Siena Univ Hosp, Microbiol & Virol Unit, Viale M Bracci 16, I-53100 Siena, Italy.	cinziacaudai@gmail.com								9	9											MAR	2018	24	3
J	Yang, S; Xing, HC; Feng, SH; Ju, W; Liu, S; Wang, XM; Ou, WN; Cheng, J; Pan, CQ				Yang, Song; Xing, Huichun; Feng, Shenghu; Ju, Wei; Liu, Shunai; Wang, Xiaomei; Ou, Weini; Cheng, Jun; Pan, Calvin Q.			Prevalence of NS5B resistance-associated variants in treatment-naive Asian patients with chronic hepatitis C	ARCHIVES OF VIROLOGY	XX			Article						Genotype, NS5B, Virology, Biology, Hepatitis C virus, Sofosbuvir, Genotyping, Internal medicine, Hepacivirus, Medicine, Virus, Genetics, Gene, Ribavirin		There is little information on the association between baseline non-structural protein (NS) 5b resistance-associated variants (RAVs) and treatment failure in hepatitis C patients. This study examined the frequencies of natural hepatitis C virus (HCV) NS5B resistance-associated variants (RAVs) in an Asian cohort. Samples from Asian HCV patients enrolled between October 2009 and September 2014 were…	[Yang, Song; Xing, Huichun; Feng, Shenghu; Ju, Wei; Wang, Xiaomei; Ou, Weini; Cheng, Jun] Capital Med Univ, Beijing Ditan Hosp, Div 3, Ctr Liver Dis, Beijing 100015, Peoples R China; [Liu, Shunai] Capital Med Univ, Beijing Ditan Hosp, Inst Infect Dis, Beijing 100015, Peoples R China; [Pan, Calvin Q.] NYU, Sch Med, Langone Med Ctr, Div Gastroenterol & Hepatol,Dept Med, 132-21 41st Ave, Flushing, N…		Pan, CQ (corresponding author), NYU, Sch Med, Langone Med Ctr, Div Gastroenterol & Hepatol,Dept Med, 132-21 41st Ave, Flushing, NY 11355 USA.	Panc01@NYU.edu								10	10											FEB	2018	163	2
J	Aldunate, F; Echeverría, N; Chiodi, D; López, P; Sánchez-Cicerón, A; Fajardo, A; Soñora, M; Cristina, J; Hernández, N; Moreno, P				Aldunate, Fabian; Echeverria, Natalia; Chiodi, Daniela; Lopez, Pablo; Sanchez-Ciceron, Adriana; Fajardo, Alvaro; Sonora, Martin; Cristina, Juan; Hernandez, Nelia; Moreno, Pilar			Pretreatment Hepatitis C Virus NS5A/NS5B Resistance-Associated Substitutions in Genotype 1 Uruguayan Infected Patients	DISEASE MARKERS	X			Article						NS5A, NS5B, Hepatitis C virus, Genotype, Virology, Hepacivirus, Medicine, Virus, Hepatitis C, Cohort, Biology, Internal medicine, Genetics, Gene		Hepatitis C Virus (HCV) infection treatment has dramatically changed with the advent of direct-acting antiviral agents (DAAs). However, the efficacy of DAAs can be attenuated by the presence of resistance-associated substitutions (RASs) before and after treatment. Indeed, RASs detected in DAA treatment-naive HCV-infected patients could be useful for clinical management and outcome prediction. Alt…	[Aldunate, Fabian; Echeverria, Natalia; Fajardo, Alvaro; Sonora, Martin; Cristina, Juan; Moreno, Pilar] Univ Republica, Fac Ciencias, Ctr Invest Nucl, Lab Virol Mol, Montevideo 11400, Uruguay; [Chiodi, Daniela; Lopez, Pablo; Sanchez-Ciceron, Adriana; Hernandez, Nelia] Univ Republica, Fac Med, Hosp Clin, Clin Gastroenterol, Montevideo 11600, Uruguay		Moreno, P (corresponding author), Univ Republica, Fac Ciencias, Ctr Invest Nucl, Lab Virol Mol, Montevideo 11400, Uruguay.	pmoreno@cin.edu.uy								11	11												2018	2018
J	Tavares, RCF; Feldner, ACDA; Pinho, JRR; Malta, FD; Carvalho, RJ; Santana, RAF; de Castro, VFD; Dastoli, GTF; Lima, JC; Ferra, MLCG				Felix Tavares, Rita Chelly; de Castro Amaral Feldner, Ana Cristina; Rebello Pinho, Joao Renato; Malta, Fernanda de Mello; Carvalho-Filho, Roberto Jose; Ferraz Santana, Rtibia Anita; Duarte de Castro, Vanessa Fusco; Fernando Dastoli, Gregorio Tadeu; Lima, Juliana Custadio; Cardoso Gomes Ferra, Maria Lucia			Prevalence of resistance-associated substitutions to direct-acting antiviral agents in hemodialysis and renal transplant patients infected with hepatitis C virus	INFECTION AND DRUG RESISTANCE	XX			Article						Renal transplant, Virology, Medicine, Hemodialysis, Hepatitis C virus, Virus, Hepatitis B virus, Intensive care medicine, Internal medicine, Kidney		Background: Direct-acting antiviral agents (DAAs) permit the use of interferon (IFN)-free regimens to treat hepatitis C (HCV) in patients with chronic kidney disease (CKD) on hemodialysis (HD) or renal transplant (RTx) recipients, with excellent response rates and safety. However, the occurrence of basal or therapy-induced resistance-associated substitutions (RASs) to DAAs can result in treatment…	[Felix Tavares, Rita Chelly; de Castro Amaral Feldner, Ana Cristina; Carvalho-Filho, Roberto Jose; Fernando Dastoli, Gregorio Tadeu; Lima, Juliana Custadio; Cardoso Gomes Ferra, Maria Lucia] Univ Fed Sao Paulo, Gastroenterol Div, Rua Diogo de Faria 561 Apto 61, BR-4044001 Sao Paulo, SP, Brazil; [Rebello Pinho, Joao Renato; Ferraz Santana, Rtibia Anita; Duarte de Castro, Vanessa Fusco] Albert Eins…		Ferra, MLCG (corresponding author), Univ Fed Sao Paulo, Gastroenterol Div, Rua Diogo de Faria 561 Apto 61, BR-4044001 Sao Paulo, SP, Brazil.	marialucia.ferraz@uol.com.br								7	7												2018	11
J	Paolucci, S; Premoli, M; Novati, S; Gulminetti, R; Maserati, R; Barbarini, G; Sacchi, P; Piralla, A; Sassera, D; De Marco, L; Girello, A; Mondelli, MU; Baldanti, F				Paolucci, Stefania; Premoli, Marta; Novati, Stefano; Gulminetti, Roberto; Maserati, Renato; Barbarini, Giorgio; Sacchi, Paolo; Piralla, Antonio; Sassera, Davide; De Marco, Leone; Girello, Alessia; Mondelli, Mario U.; Baldanti, Fausto			Baseline and Breakthrough Resistance Mutations in HCV Patients Failing DAAs	SCIENTIFIC REPORTS	X			Article						Medicine, Internal medicine, Regimen, Sanger sequencing, Drug resistance, Mutation, Gene, Biology, Biochemistry, Microbiology		Sustained virologic response rates have increased dramatically following direct acting antiviral (DAA) therapy in chronic HCV infection. However, resistance-associated substitutions (RASs) may occur either prior to DAA or following drug exposure. The aim of this study was to determine RASs in DAA treatment-failing patients and the role of RASs in failure treatment. Six hundred and twenty HCV pati…	[Paolucci, Stefania; Premoli, Marta; Piralla, Antonio; Girello, Alessia; Baldanti, Fausto] Fdn IRCCS Policlin San Matteo, Mol Virol Unit, Microbiol & Virol Dept, Pavia, Italy; [Novati, Stefano; Gulminetti, Roberto; Maserati, Renato] Univ Pavia, Inst Infect Dis, Pavia, Italy; [Barbarini, Giorgio; Sacchi, Paolo] Fdn IRCCS Policlin San Matteo, Div Infect & Trop Dis, Pavia, Italy; [Sassera, Davide; D…		Baldanti, F (corresponding author), Fdn IRCCS Policlin San Matteo, Mol Virol Unit, Microbiol & Virol Dept, Pavia, Italy.;Baldanti, F (corresponding author), Univ Pavia, Dept Clin Surg Diagnost & Pediat Sci, Pavia, Italy.	f.baldanti@smatteo.pv.it								29	29											22-Nov	2017	7
J	Takeda, H; Ueda, Y; Inuzuka, T; Yamashita, Y; Osaki, Y; Nasu, A; Umeda, M; Takemura, R; Seno, H; Sekine, A; Marusawa, H				Takeda, Haruhiko; Ueda, Yoshihide; Inuzuka, Tadashi; Yamashita, Yukitaka; Osaki, Yukio; Nasu, Akihiro; Umeda, Makoto; Takemura, Ryo; Seno, Hiroshi; Sekine, Akihiro; Marusawa, Hiroyuki			Evolution of multi-drug resistant HCV clones from pre-existing resistant-associated variants during direct-acting antiviral therapy determined by third-generation sequencing	SCIENTIFIC REPORTS	X			Article						Virology, Antiviral therapy, Drug resistance, Drug, DNA sequencing, Biology, Computational biology, Medicine, Genetics, Gene, Virus, Pharmacology, Chronic hepatitis		Resistance-associated variant (RAV) is one of the most significant clinical challenges in treating HCV-infected patients with direct-acting antivirals (DAAs). We investigated the viral dynamics in patients receiving DAAs using third-generation sequencing technology. Among 283 patients with genotype-1b HCV receiving daclatasvir + asunaprevir (DCV/ASV), 32 (11.3%) failed to achieve sustained virolo…	[Takeda, Haruhiko; Ueda, Yoshihide; Inuzuka, Tadashi; Seno, Hiroshi; Marusawa, Hiroyuki] Kyoto Univ, Grad Sch Med, Dept Gastroenterol & Hepatol, Kyoto, Japan; [Yamashita, Yukitaka] Japanese Red Cross Wakayama Med Ctr, Dept Gastroenterol & Hepatol, Wakayama, Japan; [Osaki, Yukio; Nasu, Akihiro] Osaka Red Cross Hosp, Dept Gastroenterol & Hepatol, Osaka, Japan; [Umeda, Makoto] Hyogo Prefectural Amag…		Marusawa, H (corresponding author), Kyoto Univ, Grad Sch Med, Dept Gastroenterol & Hepatol, Kyoto, Japan.	maru@kuhp.kyoto-u.ac.jp								15	18											31-Mar	2017	7
J	Eltahla, AA; Leung, P; Pirozyan, MR; Rodrigo, C; Grebely, J; Applegate, T; Maher, L; Luciani, F; Lloyd, AR; Bull, RA				Eltahla, Auda A.; Leung, Preston; Pirozyan, Mehdi R.; Rodrigo, Chaturaka; Grebely, Jason; Applegate, Tanya; Maher, Lisa; Luciani, Fabio; Lloyd, Andrew R.; Bull, Rowena A.			Dynamic evolution of hepatitis C virus resistance-associated substitutions in the absence of antiviral treatment	SCIENTIFIC REPORTS	X			Article						NS5B, Virology, Hepatitis C virus, NS3, Epitope, NS5A, Virus, Biology, Genome, CD8, Genetics, Hepacivirus, Gene, Antibody, Immune system		Resistance against new hepatitis C virus (HCV) antivirals is an area of increasing interest. Resistanceassociated substitutions (RASs) have been identified in treatment-naive individuals, but pressures driving treatment-independent RAS emergence are poorly understood. We analysed the longitudinal evolution of RASs in twelve participants with early acute HCV infections. Full-genome deep sequences …	[Eltahla, Auda A.; Leung, Preston; Pirozyan, Mehdi R.; Rodrigo, Chaturaka; Luciani, Fabio; Lloyd, Andrew R.; Bull, Rowena A.] UNSW Australia, Fac Med, Sch Med Sci, Sydney, NSW 2052, Australia; [Grebely, Jason; Applegate, Tanya; Maher, Lisa] UNSW Australia, Kirby Inst, Sydney, NSW 2052, Australia		Bull, RA (corresponding author), UNSW Australia, Fac Med, Sch Med Sci, Sydney, NSW 2052, Australia.	r.bull@unsw.edu.au								15	15											31-Jan	2017	7
J	Gozlan, Y; Ben-Ari, Z; Moscona, R; Shirazi, R; Rakovsky, A; Kabat, A; Veizman, E; Berdichevski, T; Weiss, P; Cohen-Ezra, O; Lurie, Y; Gafanovich, I; Braun, M; Cohen-Naftaly, M; Shlomai, A; Shibolet, O; Zigmond, E; Zuckerman, E; Carmiel-Haggai, M; Nimer, A; Hazzan, R; Maor, Y; Kitay-Cohen, Y; Shemer-Avni, Y; Kra-Oz, Z; Schreiber, L; Peleg, O; Sierra, S; Harrigan, PR; Mendelson, E; Mor, O				Gozlan, Yael; Ben-Ari, Ziv; Moscona, Roy; Shirazi, Rachel; Rakovsky, Aviya; Kabat, Arij; Veizman, Ella; Berdichevski, Tania; Weiss, Peretz; Cohen-Ezra, Oranit; Lurie, Yoav; Gafanovich, Inna; Braun, Marius; Cohen-Naftaly, Michal; Shlomai, Amir; Shibolet, Oren; Zigmond, Ehud; Zuckerman, Eli; Carmiel-Haggai, Michal; Nimer, Assy; Hazzan, Rawi; Maor, Yaakov; Kitay-Cohen, Yona; Shemer-Avni, Yonat; Kra-…			HCV genotype-1 subtypes and resistance-associated substitutions in drug-naive and in direct-acting antiviral treatment failure patients	ANTIVIRAL THERAPY	X			Article						NS5A, NS3, Medicine, Internal medicine, Genotype, Drug resistance, Virology, Biology, Hepatitis C virus, Hepacivirus, Virus, Genetics, Gene		Background: Direct-acting antiviral (DAA) treatment regimens and response rates of patients with HCV genotype-1 (GT1) are currently considered subtype-dependent. Identification of clinically relevant resistance-associated substitutions (RASs) in the NS3 and NS5A proteins at baseline and in DAA failures, may also impact clinical decisions. Methods: In a multicentre cohort study (n=308), NS3 or NS5…	[Gozlan, Yael; Moscona, Roy; Shirazi, Rachel; Rakovsky, Aviya; Kabat, Arij; Mendelson, Ella; Mor, Orna] Sheba Med Ctr, Cent Virol Lab, Minist Hlth, Ramat Gan, Israel; [Ben-Ari, Ziv; Veizman, Ella; Berdichevski, Tania; Weiss, Peretz; Cohen-Ezra, Oranit] Sheba Med Ctr, Liver Dis Ctr, Ramat Gan, Israel; [Ben-Ari, Ziv; Braun, Marius; Cohen-Naftaly, Michal; Shlomai, Amir; Shibolet, Oren; Zigmond, Ehud…		Mor, O (corresponding author), Sheba Med Ctr, Cent Virol Lab, Minist Hlth, Ramat Gan, Israel.	orna.mor@sheba.health.gov.il								10	10												2017	22	5
J	Ito, J; Suda, G; Yamamoto, Y; Nagasaka, A; Furuya, K; Kumagai, K; Kikuchi, H; Miyagishima, T; Kobayashi, T; Kimura, M; Yamasaki, K; Umemura, M; Izumi, T; Tsunematsu, S; Sato, F; Tsukuda, Y; Terashita, K; Nakai, M; Sho, T; Natsuizaka, M; Morikawa, K; Ogawa, K; Sakamoto, N				Ito, Jun; Suda, Goki; Yamamoto, Yoshiya; Nagasaka, Atsushi; Furuya, Ken; Kumagai, Kenichi; Kikuchi, Hideaki; Miyagishima, Takuto; Kobayashi, Tomoe; Kimura, Megumi; Yamasaki, Kazushi; Umemura, Machiko; Izumi, Takaaki; Tsunematsu, Seiji; Sato, Fumiyuki; Tsukuda, Yoko; Terashita, Katsumi; Nakai, Masato; Sho, Takuya; Natsuizaka, Mitsuteru; Morikawa, Kenichi; Ogawa, Koji; Sakamoto, Naoya		NORTE Study Grp	Prevalence and characteristics of naturally occurring sofosbuvir resistance-associated variants in patients with hepatitis C virus genotype 1b infection	HEPATOLOGY RESEARCH	XX			Article						NS5B, NS5A, Simeprevir, Sofosbuvir, Hepatitis C virus, Virology, Medicine, NS3, Genotype, Hepatitis C, Hepacivirus, Virus, Biology, Ribavirin, Genetics, Gene		Aim: Sofosbuvir (SOF), a nucleotide analog pro-drug, targets hepatitis C virus (HCV) NS5B polymerase and shows potential for treating HCV infection, given its high efficacy and good barrier to resistance. However, in addition to the rare resistant-associated variant (RAV) of non-structural protein NS5B S282T, several new potential RAVs of SOF have been reported, especially related to HCV genotype…	[Ito, Jun; Suda, Goki; Kimura, Megumi; Yamasaki, Kazushi; Umemura, Machiko; Izumi, Takaaki; Tsunematsu, Seiji; Sato, Fumiyuki; Tsukuda, Yoko; Terashita, Katsumi; Nakai, Masato; Sho, Takuya; Natsuizaka, Mitsuteru; Morikawa, Kenichi; Ogawa, Koji; Sakamoto, Naoya] Hokkaido Univ, Grad Sch Med, Dept Gastroenterol & Hepatol, Sapporo, Hokkaido, Japan; [Yamamoto, Yoshiya] Hakodate City Gen Hosp, Dept Gas…		Suda, G (corresponding author), Hokkaido Univ, Grad Sch Med, Dept Gastroenterol & Hepatol, Kita Ku, North 15,West 7, Sapporo, Hokkaido 0608638, Japan.	gsudgast@pop.med.hokudai.ac.jp								26	28											DEC	2016	46	13
J	Marascio, N; Pavia, G; Strazzulla, A; Dierckx, T; Cuypers, L; Vrancken, B; Barreca, GS; Mirante, T; Malanga, D; Oliveira, DM; Vandamme, AM; Torti, C; Liberto, MC; Focà, A				Marascio, Nadia; Pavia, Grazia; Strazzulla, Alessio; Dierckx, Tim; Cuypers, Lize; Vrancken, Bram; Barreca, Giorgio Settimo; Mirante, Teresa; Malanga, Donatella; Oliveira, Duarte Mendes; Vandamme, Anne-Mieke; Torti, Carlo; Liberto, Maria Carla; Foca, Alfredo		SINERGIE-UMG Study Grp	Detection of Natural Resistance-Associated Substitutions by Ion Semiconductor Technology in HCV1b Positive, Direct-Acting Antiviral Agents-Naive Patients	INTERNATIONAL JOURNAL OF MOLECULAR SCIENCES	X			Article						Boceprevir, Simeprevir, Virology, Sanger sequencing, Ion semiconductor sequencing, Context (archaeology), Dasabuvir, Telaprevir, Ledipasvir, Hepatitis C virus, Protease inhibitor (pharmacology), Biology, Genetics, Computational biology, Medicine, Mutation, Virus, DNA sequencing, Gene, Viral load, Ribavirin, Paleontology, Antiretroviral therapy		Naturally occurring resistance-associated substitutions (RASs) can negatively impact the response to direct-acting antivirals (DAAs) agents-based therapies for hepatitis C virus (HCV) infection. Herein, we set out to characterize the RASs in the HCV1b genome from serum samples of DAA-naive patients in the context of the SINERGIE (South Italian Network for Rational Guidelines and International Epi…	[Marascio, Nadia; Pavia, Grazia; Barreca, Giorgio Settimo; Liberto, Maria Carla; Foca, Alfredo] Magna Graecia Univ Catanzaro, Inst Microbiol, Sch Med, Dept Hlth Sci, Viale Europa, I-88100 Catanzaro, Italy; [Marascio, Nadia; Dierckx, Tim; Cuypers, Lize; Vrancken, Bram; Vandamme, Anne-Mieke] Univ Leuven, KU Leuven, Dept Microbiol & Immunol, Rega Inst Med Res Clin & Epidemiol Virol, B-3000 Leuven, B…		Marascio, N (corresponding author), Magna Graecia Univ Catanzaro, Inst Microbiol, Sch Med, Dept Hlth Sci, Viale Europa, I-88100 Catanzaro, Italy.;Marascio, N (corresponding author), Univ Leuven, KU Leuven, Dept Microbiol & Immunol, Rega Inst Med Res Clin & Epidemiol Virol, B-3000 Leuven, Belgium.	nadiamarascio@gmail.com; grazia_pavia@libero.it; alessiostrazzulla@yahoo.it; tim.dierckx@kuleuven.be; lize.cuypers@kuleuven.be; bram.vrancken@kuleuven.be; gbarreca@unicz.it; teresa87@tiscalinet.it; malanga@unicz.it; oliveira@unicz.it; annemie.vandamme@uzleuven.be; torti@unicz.it; mliberto@unicz.it; alfredofoca@gmail.com								16	16											SEP	2016	17	9
J	Jensen, SB; Serre, SBN; Humes, DG; Ramirez, S; Li, YP; Bukh, J; Gottwein, JM				Jensen, Sanne B.; Serre, Stephanie B. N.; Humes, Daryl G.; Ramirez, Santseharay; Li, Yi-Ping; Bukh, Jens; Gottwein, Judith M.			Substitutions at NS3 Residue 155, 156, or 168 of Hepatitis C Virus Genotypes 2 to 6 Induce Complex Patterns of Protease Inhibitor Resistance	ANTIMICROBIAL AGENTS AND CHEMOTHERAPY	X			Article						Boceprevir, Telaprevir, Genotype, Virology, Biology, NS3, Hepatitis C virus, Daclatasvir, Simeprevir, Protease, Genetics, Virus, Gene, Enzyme, Ribavirin, Biochemistry		Various protease inhibitors (PIs) currently are becoming available for treatment of hepatitis C virus (HCV). For genotype 1, substitutions at NS3 protease positions 155, 156, and 168 are the main determinants of PI resistance. For other genotypes, similar substitutions were selected during PI treatment but were not characterized systematically. To elucidate the impact of key PI resistance substit…	[Gottwein, Judith M.] Univ Copenhagen, Hvidovre Hosp, Dept Infect Dis, Copenhagen Hepatitis Program CO HEP C, Copenhagen, Denmark; Univ Copenhagen, Hvidovre Hosp, Clin Res Ctr, Copenhagen, Denmark; Univ Copenhagen, Dept Immunol & Microbiol, Fac Hlth & Med Sci, Copenhagen, Denmark; [Li, Yi-Ping] Sun Yat Sen Univ, Inst Human Virol, Zhongshan Sch Med, Guangzhou, Peoples R China		Gottwein, JM (corresponding author), Univ Copenhagen, Hvidovre Hosp, Dept Infect Dis, Copenhagen Hepatitis Program CO HEP C, Copenhagen, Denmark.	judith.margarete.gottwein@regionh.dk								35	36											DEC	2015	59	12
J	Bartolini, B; Selleri, M; Garbuglia, AR; Giombini, E; Taibi, C; Lionetti, R; D'Offizi, G; Capobianchi, MR				Bartolini, Barbara; Selleri, Marina; Garbuglia, Anna Rosa; Giombini, Emanuela; Taibi, Chiara; Lionetti, Raffaella; D'Offizi, Gianpiero; Capobianchi, Maria R.			HCV NS3 quasispecies in liver and plasma and dynamics of telaprevir-resistant variants in breakthrough patients assessed by UDPS: A case study	JOURNAL OF CLINICAL VIROLOGY	X			Article						Viral quasispecies, Telaprevir, Biology, Hepatitis C virus, Genotype, NS3, Virology, Viral load, Virus, Internal medicine, Genetics, Medicine, Gene, Ribavirin		Background: The impact of pre-existing variants in hepatitis C virus (HCV) quasispecies, carrying resistance-associated mutations (RAMs), on the outcome of treatment with direct acting antiviral agents (DAA) is debated and it is complicated by the lack of knowledge of quasispecies distribution between the viral reservoir (liver) and the circulating compartment. Objective: To evaluate NS3 protease…	[Bartolini, Barbara; Selleri, Marina; Garbuglia, Anna Rosa; Giombini, Emanuela; Taibi, Chiara; Lionetti, Raffaella; D'Offizi, Gianpiero; Capobianchi, Maria R.] L Spallanzani Natl Inst Infect Dis, I-00149 Rome, Italy		Capobianchi, MR (corresponding author), Natl Inst Infect Dis, Virol Lab, Via Portuense 292, I-00149 Rome, Italy.	maria.capobianchi@inmi.it								7	7											NOV	2015	72
J	Berger, KL; Scherer, J; Ranga, M; Sha, N; Stern, JO; Quinson, AM; Kukolj, G				Berger, K. L.; Scherer, J.; Ranga, M.; Sha, N.; Stern, J. O.; Quinson, A. -M.; Kukolj, G.			Baseline Polymorphisms and Emergence of Drug Resistance in the NS3/4A Protease of Hepatitis C Virus Genotype 1 following Treatment with Faldaprevir and Pegylated Interferon Alpha 2a/Ribavirin in Phase 2 and Phase 3 Studies	ANTIMICROBIAL AGENTS AND CHEMOTHERAPY	X			Article						NS3, Ribavirin, Virology, Hepatitis C virus, Pegylated interferon, Population, Biology, Medicine, Virus, Environmental health		Analysis of data pooled from multiple phase 2 (SILEN-C1 to 3) and phase 3 studies (STARTVerso1 to 4) of the hepatitis C virus (HCV) nonstructural protein 3/4A (NS3/4A) protease inhibitor faldaprevir plus pegylated interferon alpha/ribavirin (PR) provides a comprehensive evaluation of baseline and treatment-emergent NS3/4A amino acid variants among HCV genotype-1 (GT1)-infected patients. Pooled an…	[Berger, K. L.; Scherer, J.; Ranga, M.; Sha, N.; Stern, J. O.; Quinson, A. -M.] Boehringer Ingelheim Pharmaceut Inc, Ridgefield, CT 06877 USA; [Kukolj, G.] Boehringer Ingelheim Ltd Ltee, Burlington, ON, Canada		Berger, KL (corresponding author), Boehringer Ingelheim Pharmaceut Inc, 90 E Ridge POB 368, Ridgefield, CT 06877 USA.	kristi.berger@boehringer-ingelheim.com; george.kukolj@gmail.com								8	9											OCT	2015	59	10
J	Larousse, JA; Trimoulet, P; Pinson, PR; Tauzin, B; Azzouz, MM; Ben Mami, N; Cheikh, I; Triki, H; Fleury, H				Larousse, Jameleddine Aissa; Trimoulet, Pascale; Pinson, Patricia Recordon; Tauzin, Brigitte; Azzouz, Mohamed Mssadak; Ben Mami, Nabyl; Cheikh, Imed; Triki, Henda; Fleury, Herve			Prevalence of hepatitis C virus (HCV) variants resistant to NS5A inhibitors in naive patients infected with HCV genotype 1 in Tunisia	VIROLOGY JOURNAL	XX			Article						NS5A, Virology, Genotype, Hepatitis C virus, Biology, Hepacivirus, Context (archaeology), Population, Virus, Medicine, Genetics, Gene, Paleontology, Environmental health		Background: Hepatitis C virus (HCV) non-structural protein 5A (NS5A) inhibitors have been recently developed to inhibit NS5A activities and have been approved for the treatment of HCV infection. However the drawback of these direct acting antivirals (DAAs) is the emergence of resistance mutations. The prevalence of such mutations conferring resistance to HCV-NS5A inhibitors before treatment has n…	[Larousse, Jameleddine Aissa] Inst Pasteur Tunis, LR11, IPT 09, Epidemiol & Div Genet Virus Hepat & Enter Humains, Tunis 1002, Tunisia; [Larousse, Jameleddine Aissa; Trimoulet, Pascale; Pinson, Patricia Recordon; Fleury, Herve] Univ Bordeaux, CNRS, UMR 5234, Microbiol fondamentale & Pathogenic, Bordeaux, France; [Larousse, Jameleddine Aissa; Trimoulet, Pascale; Pinson, Patricia Recordon; Tauzin, …		Larousse, JA (corresponding author), Inst Pasteur Tunis, LR11, IPT 09, Epidemiol & Div Genet Virus Hepat & Enter Humains, 13 Pl Pasteur, Tunis 1002, Tunisia.	jamel.larous@gmail.com								11	11											6-Jun	2015	12
J	Bartolini, B; Lionetti, R; Giombini, E; Sias, C; Taibi, C; Montalbano, M; D'Offizi, G; McPhee, F; Hughes, EA; Zhou, NN; Ippolito, G; Garbuglia, AR; Capobianchi, MR				Bartolini, Barbara; Lionetti, Raffaella; Giombini, Emanuela; Sias, Catia; Taibi, Chiara; Montalbano, Marzia; D'Offizi, Gianpiero; McPhee, Fiona; Hughes, Eric A.; Zhou, Nannan; Ippolito, Giuseppe; Garbuglia, Anna Rosa; Capobianchi, Maria R.			Dynamics of HCV genotype 4 resistance-associated variants during virologic escape with pIFN/RBV plus daclatasvir: A case study using ultra deep pyrosequencing	JOURNAL OF CLINICAL VIROLOGY	XXX			Article						Daclatasvir, Genotype, NS5A, Virology, Biology, Haplotype, Genetics, Hepacivirus, Ribavirin, Gene		Background: Daclatasvir (DCV) is an approved NS5A inhibitor with potent anti-HCV activity and broad genotype coverage. DCV resistance-associated variants (RAVs) have been described for patients infected with genotype (GT) 1, but increased GT4 prevalence in European countries as a result of immigration has boosted interest in this genotype. Objectives: Establishment of NS5A variability in treatmen…	[Bartolini, Barbara; Lionetti, Raffaella; Giombini, Emanuela; Sias, Catia; Taibi, Chiara; Montalbano, Marzia; D'Offizi, Gianpiero; Ippolito, Giuseppe; Garbuglia, Anna Rosa; Capobianchi, Maria R.] Natl Inst Infect Dis L Spallanzani, I-00149 Rome, Italy; [McPhee, Fiona; Zhou, Nannan] Bristol Myers Squibb, Res & Dev, Wallingford, CT USA; [Hughes, Eric A.] Bristol Myers Squibb, Res & Dev, Princeton, …		Capobianchi, MR (corresponding author), Natl Inst Infect Dis L Spallanzani, Virol Lab, Via Portuense 292, I-00149 Rome, Italy.	maria.capobianchi@inmi.it								12	12											MAY	2015	66
J	McCormick, AL; Wang, L; Garcia-Diaz, A; Macartney, MJ; Webster, DP; Haque, T				McCormick, Adele L.; Wang, Lawrence; Garcia-Diaz, Ana; Macartney, Malcolm J.; Webster, Daniel P.; Haque, Tanzina			Prevalence of baseline polymorphisms for potential resistance to NS5A inhibitors in drug-naive individuals infected with hepatitis C genotypes 1-4	ANTIVIRAL THERAPY	XX			Article						NS5A, Genotype, Virology, Daclatasvir, Biology, Hepatitis C virus, Population, Drug resistance, Hepacivirus, Genetics, Medicine, Ribavirin, Virus, Gene, Environmental health		Background: The non-structural 5A (NS5A) protein of HCV is a multifunctional phosphoprotein involved in regulation of viral replication and virion assembly. NS5A inhibitors targeting domain I of NS5A protein have demonstrated high potency and pan-genotypic antiviral activity, however they possess a low genetic barrier to resistance. At present, only genotype 1, the most prevalent HCV genotype has…	[McCormick, Adele L.; Wang, Lawrence; Garcia-Diaz, Ana; Macartney, Malcolm J.; Webster, Daniel P.; Haque, Tanzina] Royal Free London NHS Fdn Trust, Dept Virol, London, England		McCormick, AL (corresponding author), Royal Free London NHS Fdn Trust, Dept Virol, London, England.	a.mccormick@westminster.ac.uk								14	14												2015	20	1
J	Peres-da-Silva, A; de Almeida, AJ; Lampe, E				Peres-da-Silva, Allan; de Almeida, Adilson Jose; Lampe, Elisabeth			NS5A inhibitor resistance-associated polymorphisms in Brazilian treatment-naive patients infected with genotype 1 hepatitis C virus	JOURNAL OF ANTIMICROBIAL CHEMOTHERAPY	X			Article						NS5A, Virology, Biology, Hepatitis C virus, Genotype, Clade, Phylogenetic tree, Genetics, Mutation, Gene, Virus, Hepacivirus		Objectives: Several promising NS5A protein inhibitors for hepatitis Cvirus (HCV) treatment, showing good antiviral activity, are currently being evaluated in clinical trials. However, viral breakthroughs associated with resistant variants have been observed, especially in patients infected with HCV-1a. We aimed to evaluate the occurrence of potential resistance mutations in the NS5A gene of HCV a…	[Peres-da-Silva, Allan; de Almeida, Adilson Jose; Lampe, Elisabeth] Fiocruz MS, Inst Oswaldo Cruz, Lab Hepatites Virais, BR-21045900 Rio De Janeiro, Brazil; [de Almeida, Adilson Jose] Univ Fed Estado Rio de Janeiro, Hosp Univ Gaffree & Guinle, Rio de Janeiro, RJ, Brazil		Lampe, E (corresponding author), Fiocruz MS, Inst Oswaldo Cruz, Lab Hepatites Virais, BR-21045900 Rio De Janeiro, Brazil.	elampe@ioc.fiocruz.br								19	19											MAR	2015	70	3
J	Lisboa-Neto, G; Noble, CF; Pinho, JRR; Malta, FM; Gomes-Gouvêa, MS; Alvarado-Mora, MV; da Silva, MH; Leite, AGB; Piccoli, LZ; Rodrigues, FK; Carrilho, FJ; Mendes-Correa, MC				Lisboa-Neto, Gaspar; Noble, Caroline F.; Rebello Pinho, Joao R.; Malta, Fernanda M.; Gomes-Gouvea, Michele S.; Alvarado-Mora, Monica V.; da Silva, Mariliza H.; Leite, Andrea G. B.; Piccoli, Leonora Z.; Rodrigues, Flaviane K.; Carrilho, Flair J.; Mendes-Correa, Maria C.			Resistance mutations are rare among protease inhibitor treatment-naive hepatitis C genotype-1 patients with or without HIV coinfection	ANTIVIRAL THERAPY	XXX			Article						Virology, Coinfection, Hepatitis C virus, Biology, NS3, Genotype, Protease inhibitor (pharmacology), Hepatitis C, Population, Protease, Resistance mutation, Sanger sequencing, Drug resistance, Mutation, Viral load, Medicine, Genetics, Virus, Reverse transcriptase, Gene, Polymerase chain reaction, Antiretroviral therapy, Enzyme, Biochemistry, Environmental health		Background: HCV has a high replication rate and a lack of proofreading activity, leading to a greatly diverse viral population. This diversity may lead to emergence of resistant strains in direct-acting antiviral therapy. The frequency of naturally occurring HCV protease inhibitor (PI) mutations has been addressed in many countries, but there are few data on the prevalence of these mutations in B…	[Lisboa-Neto, Gaspar; Mendes-Correa, Maria C.] Univ Sao Paulo, Sch Med, Dept Infect Dis, Sao Paulo, SP, Brazil; [Noble, Caroline F.; Rebello Pinho, Joao R.; Malta, Fernanda M.; Gomes-Gouvea, Michele S.; Alvarado-Mora, Monica V.; Carrilho, Flair J.] Univ Sao Paulo, Sch Med, Lab Trop Gastroenterol & Hepatol Joao Alves de Qu, LIM 07,Inst Trop Med,Dept Gastroenterol, Sao Paulo, SP, Brazil; [Rebello P…		Pinho, JRR (corresponding author), Univ Sao Paulo, Sch Med, Lab Trop Gastroenterol & Hepatol Joao Alves de Qu, LIM 07,Inst Trop Med,Dept Gastroenterol, Sao Paulo, SP, Brazil.	jrrpinho@usp.br								12	12												2015	20	3
J	Larousse, JA; Trimoulet, P; Recordon-Pinson, P; Papuchon, J; Azzouz, MM; Ben Mami, N; Cheikh, I; Triki, H; Fleury, H				Larousse, Jameleddine Aissa; Trimoulet, Pascale; Recordon-Pinson, Patricia; Papuchon, Jennnifer; Azzouz, Mohamed Mssadak; Ben Mami, Nabyl; Cheikh, Imed; Triki, Henda; Fleury, Herve			Natural Prevalence of Hepatitis C Virus (HCV) Variants Resistant to Protease and Polymerase Inhibitors in Patients Infected With HCV Genotype 1 in Tunisia	JOURNAL OF MEDICAL VIROLOGY	XXX			Article						Virology, Genotype, Hepatitis C virus, Virus, Biology, Polymerase chain reaction, Medicine, Gene, Genetics		Hepatitis C virus (HCV) protease inhibitors (PIs) and polymerase inhibitors: nucleos(t)ide inhibitors (NS5B-NIs) and non-nucleos(t)ide inhibitors (NS5B-NNIs) have been recently developed to inhibit protease (NS3) or polymerase (NS5B) activities. The drawback of antiviral treatment is the emergence of resistance mutations to the drugs. The prevalence of such mutations conferring resistance to PIs,…	[Larousse, Jameleddine Aissa; Triki, Henda] Inst Pasteur Tunis, IPT LR11 09, Tunis, Tunisia; [Larousse, Jameleddine Aissa; Trimoulet, Pascale; Recordon-Pinson, Patricia; Papuchon, Jennnifer; Fleury, Herve] Univ Bordeaux 2, CNRS UMR 5234, F-33076 Bordeaux, France; [Larousse, Jameleddine Aissa; Trimoulet, Pascale; Recordon-Pinson, Patricia; Papuchon, Jennnifer; Fleury, Herve] Bordeaux Univ Hosp, Vi…		Larousse, JA (corresponding author), Inst Pasteur Tunis, Lab Epidemiol & Diversite Genet Virus Hepat & Ent, 13 Pl Pasteur, Tunis 1002, Tunisia.	jamel.larous@gmail.com								13	13											AUG	2014	86	8
J	Di Maio, VC; Cento, V; Mirabelli, C; Artese, A; Costa, G; Alcaro, S; Perno, CF; Ceccherini-Silberstein, F				Di Maio, V. C.; Cento, V.; Mirabelli, C.; Artese, A.; Costa, G.; Alcaro, S.; Perno, C. F.; Ceccherini-Silberstein, F.			Hepatitis C Virus Genetic Variability and the Presence of NS5B Resistance- Associated Mutations as Natural Polymorphisms in Selected Genotypes Could Affect the Response to NS5B Inhibitors	ANTIMICROBIAL AGENTS AND CHEMOTHERAPY	X			Article						NS5B, Genotype, Hepatitis C virus, Biology, Genetics, Sofosbuvir, Virology, Genetic variability, Single-nucleotide polymorphism, Polymerase, Genetic variation, Hepacivirus, Virus, Gene, Ribavirin		Because of the extreme genetic variability of hepatitis C virus (HCV), we analyzed the NS5B polymerase genetic variability in circulating HCV genotypes/ subtypes and its impact on the genetic barrier for the development of resistance to clinically relevant nucleoside inhibitors (NIs)/ nonnucleoside inhibitors (NNIs). The study included 1,145 NS5B polymerase sequences retrieved from the Los Alamos…	[Di Maio, V. C.; Cento, V.; Mirabelli, C.; Perno, C. F.; Ceccherini-Silberstein, F.] Univ Roma Tor Vergata, Dept Expt Med & Surg, Rome, Italy; [Artese, A.; Costa, G.; Alcaro, S.] Univ Catanzaro Magna Graecia, Dept Hlth Sci, Catanzaro, Italy; [Perno, C. F.] Tor Vergata Univ Hosp, Rome, Italy		Ceccherini-Silberstein, F (corresponding author), Univ Roma Tor Vergata, Dept Expt Med & Surg, Rome, Italy.	ceccherini@med.uniroma2.it								50	53											MAY	2014	58	5
J	Berger, KL; Lagacé, L; Triki, I; Cartier, M; Marquis, M; Lawetz, C; Bethell, R; Scherer, J; Kukolj, G				Berger, Kristi L.; Lagace, Lisette; Triki, Ibtissem; Cartier, Mireille; Marquis, Martin; Lawetz, Carol; Bethell, Richard; Scherer, Joseph; Kukolj, George			Viral Resistance in Hepatitis C Virus Genotype 1-Infected Patients Receiving the NS3 Protease Inhibitor Faldaprevir (BI 201335) in a Phase 1b Multiple-Rising-Dose Study	ANTIMICROBIAL AGENTS AND CHEMOTHERAPY	X			Article						NS3, Ribavirin, Virology, Hepatitis C virus, Pegylated interferon, Protease inhibitor (pharmacology), Genotyping, Viral load, Genotype, Medicine, Biology, Virus, Antiretroviral therapy, Gene, Biochemistry		Faldaprevir (BI 201335) is a selective NS3/4A protease inhibitor under development for the treatment of chronic hepatitis C virus (HCV) infection. NS3/4A genotyping and NS3 protease phenotyping analyses were performed to monitor the emergence of resistance in patients with HCV genotype 1 infection receiving faldaprevir alone or combined with pegylated interferon alfa 2a and ribavirin (PegIFN-RBV)…	[Berger, Kristi L.; Scherer, Joseph; Kukolj, George] Boehringer Ingelheim Pharmaceut Inc, Ridgefield, CT 06877 USA; [Lagace, Lisette; Triki, Ibtissem; Cartier, Mireille; Marquis, Martin; Lawetz, Carol; Bethell, Richard] Boehringer Ingelheim Canada Ltd, R&D, Laval, PQ, Canada		Berger, KL (corresponding author), Boehringer Ingelheim Pharmaceut Inc, 90 E Ridge POB 368, Ridgefield, CT 06877 USA.	kristi.berger@boehringer-ingelheim.com; george.kukolj@boehringer-ingelheim.com								17	18											OCT	2013	57	10
J	Grammatikos, G; Jabara, CB; Ahmad, MQ; Herrmann, E; Zeuzem, S; Welsch, C				Grammatikos, Georgios; Jabara, Cassandra B.; Ahmad, Monazza Q.; Herrmann, Eva; Zeuzem, Stefan; Welsch, Christoph			Genetic background for development of resistance mutations within the HCV NS3 protease-helicase in direct acting antiviral naive patients	ANTIVIRAL THERAPY	XXX			Article						Biology, NS3, Genetics, Genetic diversity, Genotype, Protease, Virology, Population, Gene, Virus, Hepatitis C virus, Enzyme, Medicine, Biochemistry, Environmental health		Background: Subtype-specific response to ketoamide NS3 protease inhibitors is observed in patients with genotype 1 HCV infection. Whether the genetic diversity in the molecular target site of ketoamide compounds prior to treatment plays a role for resistance development and lower treatment response in subtype 1a is poorly understood. Methods: Using a public database, we retrieved worldwide NS3-se…	[Grammatikos, Georgios; Ahmad, Monazza Q.; Zeuzem, Stefan; Welsch, Christoph] Goethe Univ Frankfurt, Frankfurt Univ Hosp, Dept Internal Med 1, D-60054 Frankfurt, Germany; [Jabara, Cassandra B.] Univ N Carolina, Dept Biol, Ctr AIDS Res, Chapel Hill, NC USA; [Jabara, Cassandra B.] Univ N Carolina, Lineberger Comprehens Canc Ctr, Chapel Hill, NC 27599 USA; [Herrmann, Eva] Goethe Univ Frankfurt, Dept…		Welsch, C (corresponding author), Goethe Univ Frankfurt, Frankfurt Univ Hosp, Dept Internal Med 1, D-60054 Frankfurt, Germany.	christophwelsch@gmx.net								2	2												2014	19	5
J	Berger, KL; Triki, I; Cartier, M; Marquis, M; Massariol, MJ; Böcher, WO; Datsenko, Y; Steinmann, G; Scherer, J; Stern, JO; Kukolj, G				Berger, Kristi L.; Triki, Ibtissem; Cartier, Mireille; Marquis, Martin; Massariol, Marie-Josee; Boecher, Wulf O.; Datsenko, Yakov; Steinmann, Gerhard; Scherer, Joseph; Stern, Jerry O.; Kukolj, George			Baseline Hepatitis C Virus (HCV) NS3 Polymorphisms and Their Impact on Treatment Response in Clinical Studies of the HCV NS3 Protease Inhibitor Faldaprevir	ANTIMICROBIAL AGENTS AND CHEMOTHERAPY	X			Article						NS3, Hepatitis C virus, Virology, Genotype, Hepatitis C, Protease inhibitor (pharmacology), Biology, Protease, Population, Hepacivirus, Medicine, Immunology, Viral load, Virus, Genetics, Gene, Biochemistry, Environmental health, Antiretroviral therapy, Enzyme		A challenge to the treatment of chronic hepatitis C with direct-acting antivirals is the emergence of drug-resistant hepatitis C virus (HCV) variants. HCV with preexisting polymorphisms that are associated with resistance to NS3/4A protease inhibitors have been detected in patients with chronic hepatitis C. We performed a comprehensive pooled analysis from phase 1b and phase 2 clinical studies of…	[Berger, Kristi L.; Triki, Ibtissem; Cartier, Mireille; Marquis, Martin; Massariol, Marie-Josee; Kukolj, George] Boehringer Ingelheim Canada Ltd, R&D, Laval, PQ, Canada; [Berger, Kristi L.; Cartier, Mireille; Scherer, Joseph; Kukolj, George] Boehringer Ingelheim Pharmaceut Inc, Ridgefield, CT 06877 USA; [Boecher, Wulf O.] Boehringer Ingelheim Pharma GmbH & Co KG, Ingelheim, Germany; [Datsenko, Ya…		Berger, KL (corresponding author), Boehringer Ingelheim Canada Ltd, R&D, Laval, PQ, Canada.	kristi.berger@boehringer-ingelheim.com; george.kukolj@boehringer-ingelheim.com								29	31											FEB	2014	58	2
J	Anjum, S; Afzal, MS; Ahmad, T; Aslam, B; Waheed, Y; Shafi, T; Qadri, I				Anjum, Sadia; Afzal, Muhammad Sohail; Ahmad, Tahir; Aslam, Baber; Waheed, Yasir; Shafi, Talha; Qadri, Ishtiaq			Mutations in the STAT1-interacting domain of the hepatitis C virus core protein modulate the response to antiviral therapy	MOLECULAR MEDICINE REPORTS	X			Article						Ribavirin, STAT1, Virology, Hepatitis C virus, Interferon, Biology, Hepatitis C, Pegylated interferon, Mutation, Virus, Gene, Genetics		RNA viruses, such as hepatitis C virus (HCV), have markedly error-prone replication, resulting in high rates of mutagenesis. In addition, the standard treatment includes ribavirin, a base analog that is likely to cause mutations in different regions of the HCV genome, resulting in deleterious effects on HCV itself. The N-terminal region of the core protein is reported to block interferon (IFN) si…	[Anjum, Sadia; Afzal, Muhammad Sohail; Ahmad, Tahir; Aslam, Baber; Waheed, Yasir; Shafi, Talha; Qadri, Ishtiaq] Natl Univ Sci & Technol, Atta ur Rahman Sch Appl Biosci, Islamabad 44000, Pakistan		Anjum, S (corresponding author), Natl Univ Sci & Technol, Atta ur Rahman Sch Appl Biosci, H-12 Sect, Islamabad 44000, Pakistan.	sadiaezza@gmail.com								8	9											AUG	2013	8	2
J	Zeminian, LB; Padovani, JL; Corvino, SM; Silva, GF; Pardini, MIDC; Grotto, RMT				Zeminian, Luciana Bonome; Padovani, Juliana Lara; Corvino, Silvia Maria; Silva, Giovanni Faria; de Moura Campos Pardini, Maria Ines; Tommasini Grotto, Rejane Maria			Variability and resistance mutations in the hepatitis C virus NS3 protease in patients not treated with protease inhibitors	MEMORIAS DO INSTITUTO OSWALDO CRUZ	X			Article						NS3, Virology, Hepatitis C virus, Protease, Genotype, Protease inhibitor (pharmacology), Biology, Virus, Hepatitis C, Drug resistance, Gene, Medicine, Genetics, Viral load, Enzyme, Biochemistry, Antiretroviral therapy		The goal of treatment of chronic hepatitis C is to achieve a sustained virological response, which is defined as exhibiting undetectable hepatitis C virus (HCV) RNA levels in serum following therapy for at least six months. However, the current treatment is only effective in 50% of patients infected with HCV genotype 1, the most prevalent genotype in Brazil. Inhibitors of the serine protease non-…	[Zeminian, Luciana Bonome; Padovani, Juliana Lara; Corvino, Silvia Maria; de Moura Campos Pardini, Maria Ines; Tommasini Grotto, Rejane Maria] Univ Estadual Paulista, Div Hemoctr, Mol Biol Lab, Botucatu, SP, Brazil; [Silva, Giovanni Faria; de Moura Campos Pardini, Maria Ines] Univ Estadual Paulista, Fac Med Botucatu, Dept Clin Med, Botucatu, SP, Brazil		Grotto, RMT (corresponding author), Univ Estadual Paulista, Div Hemoctr, Mol Biol Lab, Botucatu, SP, Brazil.	regrotto@uol.com.br								18	19											FEB	2013	108	1
J	Shindo, H; Maekawa, S; Komase, K; Sueki, R; Miura, M; Kadokura, M; Shindo, K; Amemiya, F; Kitamura, T; Nakayama, Y; Inoue, T; Sakamoto, M; Okada, S; Asahina, Y; Izumi, N; Honda, M; Kaneko, S; Enomoto, N				Shindo, Hiroko; Maekawa, Shinya; Komase, Kazuki; Sueki, Ryota; Miura, Mika; Kadokura, Makoto; Shindo, Kuniaki; Amemiya, Fumitake; Kitamura, Takatoshi; Nakayama, Yasuhiro; Inoue, Taisuke; Sakamoto, Minoru; Okada, Shun-ichi; Asahina, Yasuhiro; Izumi, Namiki; Honda, Masao; Kaneko, Shuichi; Enomoto, Nobuyuki			Characterization of naturally occurring protease inhibitor-resistance mutations in genotype 1b hepatitis C virus patients	HEPATOLOGY INTERNATIONAL	X			Article						Medicine, Ribavirin, NS3, Pegylated interferon, Hepatology, Hepatitis C virus, Protease inhibitor (pharmacology), Genotype, Virology, Internal medicine, Virus, Gastroenterology, Protease, Biology, Viral load, Gene, Genetics, Enzyme, Biochemistry, Antiretroviral therapy		Background and aims Protease inhibitor (PI)-resistant hepatitis C virus (HCV) variants may be present in substantial numbers in PI-untreated patients according to recent reports. However, influence of these viruses in the clinical course of chronic hepatitis C has not been well characterized. Methods The dominant HCV nonstructural 3 (NS3) amino acid sequences were determined in 261 HCV genotype 1…	[Shindo, Hiroko; Maekawa, Shinya; Komase, Kazuki; Sueki, Ryota; Miura, Mika; Kadokura, Makoto; Shindo, Kuniaki; Amemiya, Fumitake; Kitamura, Takatoshi; Nakayama, Yasuhiro; Inoue, Taisuke; Sakamoto, Minoru; Okada, Shun-ichi; Enomoto, Nobuyuki] Univ Yamanashi, Dept Internal Med 1, Chuo Ku, Yamanashi 4093898, Japan; [Asahina, Yasuhiro; Izumi, Namiki] Musashino Red Cross Hosp, Div Gastroenterol & Hep…		Maekawa, S (corresponding author), Univ Yamanashi, Dept Internal Med 1, Chuo Ku, 1110 Shimokato, Yamanashi 4093898, Japan.	maekawa@yamanashi.ac.jp								12	12											APR	2012	6	2
J	Le Pogam, S; Yan, JM; Chhabra, M; Ilnicka, M; Kang, H; Kosaka, A; Ali, S; Chin, DJ; Shulman, NS; Smith, P; Klumpp, K; Nájera, I				Le Pogam, S.; Yan, J. M.; Chhabra, M.; Ilnicka, M.; Kang, H.; Kosaka, A.; Ali, S.; Chin, D. J.; Shulman, N. S.; Smith, P.; Klumpp, K.; Najera, I.			Characterization of Hepatitis C Virus (HCV) Quasispecies Dynamics upon Short-Term Dual Therapy with the HCV NS5B Nucleoside Polymerase Inhibitor Mericitabine and the NS3/4 Protease Inhibitor Danoprevir	ANTIMICROBIAL AGENTS AND CHEMOTHERAPY	XXX			Article						Virology, NS5B, Viral quasispecies, Hepatitis C virus, NS3, Protease inhibitor (pharmacology), Biology, Virus, Hepacivirus, Viral load, Antiretroviral therapy		In the INFORM-1 study, 73 patients with chronic hepatitis C virus infection received mericitabine plus danoprevir for up to 13 days. Seventy-two patients experienced a continuous decline in HCV RNA levels during treatment, and of these patients, 14 had viral loads that remained > 1,000 IU/ml by day 13 and 1 met the definition for viral breakthrough. In-depth NS5B and NS3/4A population and clonal …	[Le Pogam, S.; Yan, J. M.; Ilnicka, M.; Chin, D. J.; Smith, P.; Klumpp, K.; Najera, I.] Roche, Nutley, NJ USA; [Chhabra, M.; Kang, H.; Kosaka, A.; Ali, S.] Roche, Palo Alto, CA USA; [Shulman, N. S.] Genentech Inc, San Francisco, CA USA		Nájera, I (corresponding author), Roche, Nutley, NJ USA.	isabel.najera@roche.com								25	25											NOV	2012	56	11
J	Paolucci, S; Fiorina, L; Piralla, A; Gulminetti, R; Novati, S; Barbarini, G; Sacchi, P; Gatti, M; Dossena, L; Baldanti, F				Paolucci, Stefania; Fiorina, Loretta; Piralla, Antonio; Gulminetti, Roberto; Novati, Stefano; Barbarini, Giorgio; Sacchi, Paolo; Gatti, Marta; Dossena, Luca; Baldanti, Fausto			Naturally occurring mutations to HCV protease inhibitors in treatment-naive patients	VIROLOGY JOURNAL	X			Article						Genotype, Biology, Virology, Hepatitis C virus, Protease, Proteases, Mutation, NS3, Hepacivirus, Protease inhibitor (pharmacology), Virus, Gene, Genetics, Enzyme, Viral load, Biochemistry, Antiretroviral therapy		Background: Protease inhibitors (PIs) to treat hepatitis C (HCV) virus infection have been approved and others are under development. Results: The aims of this study were to illustrate natural polymorphisms in the HCV protease and measure the frequency of PI resistance mutations in different HCV genotypes from PI-naive patients. Direct sequencing of HCV NS3/4A protease was performed in 156 HCV pa…	[Paolucci, Stefania; Fiorina, Loretta; Piralla, Antonio; Gatti, Marta; Dossena, Luca; Baldanti, Fausto] Fdn IRCCS Policlin San Matteo, Virol & Microbiol Dept, Mol Virol Unit, I-27100 Pavia, Italy; [Gulminetti, Roberto; Novati, Stefano] Univ Pavia, Inst Infect Dis, I-27100 Pavia, Italy; [Barbarini, Giorgio; Sacchi, Paolo] Fdn IRCCS Policlin San Matteo, Div Infect & Trop Dis, I-27100 Pavia, Italy		Baldanti, F (corresponding author), Fdn IRCCS Policlin San Matteo, Virol & Microbiol Dept, Mol Virol Unit, I-27100 Pavia, Italy.	f.baldanti@smatteo.pv.it								69	74											24-Oct	2012	9
J	Sullivan, JC; Zhang, EZ; Bartels, DJ; Tigges, A; Dorrian, JL; Kwong, AD; Kieffer, TL				Sullivan, James C.; Zhang, Eileen Z.; Bartels, Doug J.; Tigges, Ann; Dorrian, Jennifer L.; Kwong, Ann D.; Kieffer, Tara L.			Compensatory substitutions in the HCV NS3/4A protease cleavage sites are not observed in patients treated unsuccessfully with telaprevir combination treatment	VIROLOGY JOURNAL	X			Article						Telaprevir, Protease, Cleavage (geology), NS3, Virology, Biology, NS2-3 protease, HIV-1 protease, Hepacivirus, Viral replication, Virus, Enzyme, Hepatitis C virus, Biochemistry, Ribavirin, Paleontology, Fracture (geology)		Background: Development of compensatory mutations within the HIV p7/p1 and p1/p6 protease cleavage site region has been observed in HIV-infected patients treated with protease inhibitors. Mechanisms of fitness compensation may occur in HCV populations upon treatment of HCV protease inhibitors as well. Findings: In this study, we investigated whether substitutions in protease cleavage site regions…	[Sullivan, James C.; Zhang, Eileen Z.; Bartels, Doug J.; Tigges, Ann; Dorrian, Jennifer L.; Kwong, Ann D.; Kieffer, Tara L.] Vertex Pharmaceut Inc, Cambridge, MA 02139 USA		Kieffer, TL (corresponding author), Vertex Pharmaceut Inc, 130 Waverly St, Cambridge, MA 02139 USA.	tara_kieffer@vrtx.com								2	2											6-Aug	2012	9
J	Ribeiro, RM; Li, H; Wang, SY; Stoddard, MB; Learn, GH; Korber, BT; Bhattacharya, T; Guedj, J; Parrish, EH; Hahn, BH; Shaw, GM; Perelson, AS				Ribeiro, Ruy M.; Li, Hui; Wang, Shuyi; Stoddard, Mark B.; Learn, Gerald H.; Korber, Bette T.; Bhattacharya, Tanmoy; Guedj, Jeremie; Parrish, Erica H.; Hahn, Beatrice H.; Shaw, George M.; Perelson, Alan S.			Quantifying the Diversification of Hepatitis C Virus (HCV) during Primary Infection: Estimates of the In Vivo Mutation Rate	PLOS PATHOGENS	XXX			Article						Mutation rate, Biology, Virology, Viral load, Viral replication, Mutation, Population, Virus, Viral quasispecies, Hepatitis C virus, Viral evolution, Viral life cycle, Resistance mutation, Genetics, Polymerase, RNA, Gene, Reverse transcriptase, Medicine, Environmental health		Hepatitis C virus (HCV) is present in the host with multiple variants generated by its error prone RNA-dependent RNA polymerase. Little is known about the initial viral diversification and the viral life cycle processes that influence diversity. We studied the diversification of HCV during acute infection in 17 plasma donors, with frequent sampling early in infection. To analyze these data, we de…	[Ribeiro, Ruy M.; Korber, Bette T.; Bhattacharya, Tanmoy; Guedj, Jeremie; Perelson, Alan S.] Los Alamos Natl Lab, Div Theoret, Los Alamos, NM USA; [Li, Hui; Wang, Shuyi; Stoddard, Mark B.; Learn, Gerald H.; Parrish, Erica H.; Hahn, Beatrice H.; Shaw, George M.] Univ Penn, Perelman Sch Med, Philadelphia, PA 19104 USA		Ribeiro, RM (corresponding author), Univ Lisbon, Fac Med, Inst Med Mol, Lisbon, Portugal.	asp@lanl.gov								122	136											AUG	2012	8	8
J	Suzuki, F; Sezaki, H; Akuta, N; Suzuki, Y; Seko, Y; Kawamura, Y; Hosaka, T; Kobayashi, M; Saito, S; Arase, Y; Ikeda, K; Kobayashi, M; Mineta, R; Watahiki, S; Miyakawa, Y; Kumada, H				Suzuki, Fumitaka; Sezaki, Hitomi; Akuta, Norio; Suzuki, Yoshiyuki; Seko, Yuya; Kawamura, Yusuke; Hosaka, Tetsuya; Kobayashi, Masahiro; Saito, Satoshi; Arase, Yasuji; Ikeda, Kenji; Kobayashi, Mariko; Mineta, Rie; Watahiki, Sachiyo; Miyakawa, Yuzo; Kumada, Hiromitsu			Prevalence of hepatitis C virus variants resistant to NS3 protease inhibitors or the NS5A inhibitor (BMS-790052) in hepatitis patients with genotype 1b	JOURNAL OF CLINICAL VIROLOGY	XX			Article						NS5A, NS3, Virology, Hepatitis C virus, Medicine, Protease inhibitor (pharmacology), Population, Genotype, Protease, Hepatitis C, Drug resistance, Biology, Hepacivirus, Virus, Microbiology, Genetics, Gene, Enzyme, Viral load, Environmental health, Antiretroviral therapy, Biochemistry		Background: Hepatitis C virus (HCV) of genotype 1b is the most prevalent worldwide, and the least responsive to interferon-based treatments. A combination therapy with two direct-acting antivirals has shown promising results in patients with HCV-1b, but the prevalence of drug-resistant variants before treatment is not known in the Japanese population. Objectives: To detect HCV variants resistant …	[Suzuki, Fumitaka] Toranomon Gen Hosp, Dept Hepatol, Minato Ku, Tokyo 1058470, Japan; [Suzuki, Fumitaka] Okinaka Mem Inst Med Res, Tokyo, Japan; [Kobayashi, Mariko; Mineta, Rie; Watahiki, Sachiyo] Toranomon Gen Hosp, Res Inst Hepatol, Tokyo, Japan; [Miyakawa, Yuzo] Miyakawa Mem Res Fdn, Tokyo, Japan		Suzuki, F (corresponding author), Toranomon Gen Hosp, Dept Hepatol, Minato Ku, 2-2-2 Toranomon, Tokyo 1058470, Japan.	fumitakas@toranomon.gr.jp								90	91											AUG	2012	54	4
J	Delang, L; Froeyen, M; Herdewijn, P; Neyts, J				Delang, Leen; Froeyen, Mathy; Herdewijn, Piet; Neyts, Johan			Identification of a novel resistance mutation for benzimidazole inhibitors of the HCV RNA-dependent RNA polymerase	ANTIVIRAL RESEARCH	X			Article						Replicon, Biology, Polymerase, NS5B, Mutant, Benzimidazole, Mutation, RNA-dependent RNA polymerase, Resistance mutation, Population, Genetics, Molecular biology, Hepatitis C virus, RNA, Virus, Gene, Chemistry, Reverse transcriptase, Plasmid, Hepacivirus, Demography, Organic chemistry, Sociology		Non-nucleoside inhibitors of the RNA-dependent RNA polymerase of the hepatitis C virus that are based on a benzimidazole or indole scaffold have been reported to interact with thumb domain I of the enzyme. Escape mutants that confer in vitro resistance to these inhibitors map to amino acids P495, P496 or V499. We here report a novel resistance mutation (T389S/A) that was identified following resi…	[Delang, Leen; Neyts, Johan] Katholieke Univ Leuven, Dept Microbiol & Immunol, Rega Inst Med Res, Louvain, Belgium; [Froeyen, Mathy; Herdewijn, Piet] Katholieke Univ Leuven, Med Chem Lab, Rega Inst Med Res, Louvain, Belgium		Neyts, J (corresponding author), Catholic Univ Louvain, Rega Inst Med Res, Minderbroedersstr 10, B-3000 Louvain, Belgium.	Johan.Neyts@rega.kuleuven.be								21	21											JAN	2012	93	1
J	Shimakami, T; Welsch, C; Yamane, D; McGivern, DR; Yi, MK; Zeuzem, S; Lemon, SM				Shimakami, Tetsuro; Welsch, Christoph; Yamane, Daisuke; McGivern, David R.; Yi, MinKyung; Zeuzem, Stefan; Lemon, Stanley M.			Protease Inhibitor-Resistant Hepatitis C Virus Mutants With Reduced Fitness From Impaired Production of Infectious Virus	GASTROENTEROLOGY	X			Article						Virology, Protease, Virus, Mutant, Hepatitis C virus, NS2-3 protease, Protease inhibitor (pharmacology), Biology, Microbiology, Viral load, Genetics, Enzyme, Gene, Biochemistry, Antiretroviral therapy		BACKGROUND & AIMS: Several small molecule inhibitors of the hepatitis C virus (HCV) nonstructural protein (NS) 3/4A protease have advanced successfully to clinical trials. However, the selection of drug-resistant mutants is a significant issue with protease inhibitors (PIs). A variety of amino acid substitutions in the protease domain of NS3 can lead to PI resistance. Many of these significantly …	[Shimakami, Tetsuro; Welsch, Christoph; Yamane, Daisuke; McGivern, David R.; Lemon, Stanley M.] Univ N Carolina, Div Infect Dis, Dept Med, Inflammatory Dis Inst, Chapel Hill, NC 27599 USA; [Shimakami, Tetsuro; Welsch, Christoph; Yamane, Daisuke; McGivern, David R.; Lemon, Stanley M.] Univ N Carolina, Lineberger Comprehens Canc Ctr, Chapel Hill, NC 27599 USA; [Welsch, Christoph; Zeuzem, Stefan] Go…		Lemon, SM (corresponding author), Univ N Carolina, Inflammatory Dis Inst CB 7292, Chapel Hill, NC 27599 USA.	smlemon@med.unc.edu								120	120											FEB	2011	140	2
J	Vallet, S; Viron, F; Henquell, C; Le Guillou-Guillemette, H; Lagathu, G; Abravanel, F; Trimoulet, P; Soussan, P; Schvoerer, E; Rosenberg, A; Gouriou, S; Colson, P; Izopet, J; Payan, C				Vallet, Sophie; Viron, Florent; Henquell, Cecile; Le Guillou-Guillemette, Helene; Lagathu, Gisele; Abravanel, Florence; Trimoulet, Pascale; Soussan, Patrick; Schvoerer, Evelyne; Rosenberg, Arielle; Gouriou, Stephanie; Colson, Philippe; Izopet, Jacques; Payan, Christopher		ANRS AC11 HCV Grp	NS3 protease polymorphism and natural resistance to protease inhibitors in French patients infected with HCV genotypes 1-5	ANTIVIRAL THERAPY	X			Article						Genotype, Telaprevir, Boceprevir, Biology, Genotyping, Virology, Protease, Protease inhibitor (pharmacology), Sofosbuvir, Drug resistance, Genetics, Gene, Ribavirin, Viral load, Virus, Enzyme, Biochemistry, Antiretroviral therapy		Background: Resistant HCV populations may pre-exist in patients before NS3 protease inhibitor therapy and would likely be selected under specific antiviral pressure. The higher prevalence and lower rate of response to treatment associated with HCV genotype 1 infections has led to drug discovery efforts being focused primarily on enzymes produced by this genotype. Protease inhibitors may also be u…	[Vallet, Sophie; Viron, Florent; Gouriou, Stephanie; Payan, Christopher] Univ Brest, UFR Med & Sci Sante, LUBEM, EA3882, Brest, France; [Vallet, Sophie] CHRU Brest, Dept Microbiol, Brest, France; [Vallet, Sophie] Univ Europeenne Bretagne, Brest, France; [Henquell, Cecile] CHR Univ Clermont Ferrand, Virol Lab, Clermont Ferrand, France; [Le Guillou-Guillemette, Helene] CHU Angers, EA 3859, Virol La…		Vallet, S (corresponding author), Univ Brest, UFR Med & Sci Sante, LUBEM, EA3882, Brest, France.	sophie.vallet@univ-brest.fr								49	50												2011	16	7
J	Afzal, S; Idrees, M; Akram, M; Awan, Z; Khubaib, B; Aftab, M; Fatima, Z; Badar, S; Hussain, A				Afzal, Samia; Idrees, Muhammad; Akram, Madiha; Awan, Zunaira; Khubaib, Bushra; Aftab, Mahwish; Fatima, Zareen; Badar, Sadaf; Hussain, Abrar			Mutations in the E2-PePHD region of hepatitis C virus genotype-3a and correlation with response to interferon and ribavirin combination therapy in Pakistani patients	VIROLOGY JOURNAL	X			Article						Ribavirin, Virology, Biology, Genotype, Hepatitis C virus, Interferon, Virus, Immunology, Genetics, Gene		Hepatitis C is a major health problem affecting more than 200 million individuals in the world. Current treatment regimen consisting of interferon alpha and ribavirin does not always succeed in eliminating the virus completely from patient's body. One of the mechanisms by which virus evades the antiviral effect of interferon alpha involves protein kinase (PKR) eukaryotic initiation factor 2 alpha…	[Afzal, Samia; Idrees, Muhammad; Akram, Madiha; Awan, Zunaira; Khubaib, Bushra; Aftab, Mahwish; Fatima, Zareen; Badar, Sadaf; Hussain, Abrar] Univ Punjab, Natl Ctr Excellence Mol Biol, Lahore, Pakistan		Idrees, M (corresponding author), Univ Punjab, Natl Ctr Excellence Mol Biol, 87-W Canal Bank Rd,Thokar Niaz Baig Lahore 53700, Lahore, Pakistan.	idreeskhan96@yahoo.com								12	12											31-Dec	2010	7
J	Hmwe, SS; Aizaki, H; Date, T; Murakami, K; Ishii, K; Miyamura, T; Koike, K; Wakita, T; Suzuki, T				Hmwe, Su Su; Aizaki, Hideki; Date, Tomoko; Murakami, Kyoko; Ishii, Koji; Miyamura, Tatsuo; Koike, Kazuhiko; Wakita, Takaji; Suzuki, Tetsuro			Identification of hepatitis C virus genotype 2a replicon variants with reduced susceptibility to ribavirin	ANTIVIRAL RESEARCH	X			Article						Replicon, NS5A, Ribavirin, Virology, NS5B, Biology, Hepatitis C virus, Genotype, NS3, Virus, Hepacivirus, Genetics, Plasmid, Gene		Ribavirin (RBV), a nucleoside analogue, is used in the treatment of hepatitis C virus (HCV) infection in combination with interferons. However, potential mechanisms of RBV resistance during HCV replication remain poorly understood. Serial passage of cells harboring HCV genotype 2a replicon in the presence of RBV resulted in the reduced susceptibility of the replicon to RBV. Transfection of fresh …	[Hmwe, Su Su; Aizaki, Hideki; Date, Tomoko; Murakami, Kyoko; Ishii, Koji; Miyamura, Tatsuo; Wakita, Takaji; Suzuki, Tetsuro] Natl Inst Infect Dis, Dept Virol 2, Shinjuku Ku, Tokyo 1628640, Japan; [Hmwe, Su Su; Koike, Kazuhiko] Univ Tokyo, Grad Sch Med, Dept Gastroenterol, Bunkyo Ku, Tokyo 1138655, Japan		Suzuki, T (corresponding author), Natl Inst Infect Dis, Dept Virol 2, Shinjuku Ku, 1-23-1 Toyama, Tokyo 1628640, Japan.	tesuzuki@nih.go.jp								7	7											MAR	2010	85	3
J	Jardim, ACG; Yamasaki, LHT; de Queiróz, ATL; Bittar, C; Pinho, JRR; Carareto, CMA; Rahal, P; Mello, IMVD				Gomes Jardim, Ana Carolina; Tomonari Yamasaki, Lilian Hiromi; Lopo de Queiroz, Artur Trancoso; Bittar, Cintia; Rebello Pinho, Joao Renato; Aparecida Carareto, Claudia Marcia; Rahal, Paula; Guedes de Carvalho Mello, Isabel Maria Vicente			Quasispecies of hepatitis C virus genotype 1 and treatment outcome with Peginterferon and Ribavirin	INFECTION GENETICS AND EVOLUTION	X			Article; Proceedings Paper	13th International Bioinformatics Workshop on Virus Evolution and Molecular Epidemiology	SEP 09-14, 2007-2009	Lisbon, PORTUGAL			NS5A, Viral quasispecies, Ribavirin, Hepatitis C virus, Virology, Genotype, Pegylated interferon, Hepacivirus, Alpha interferon, Interferon, Biology, Medicine, Virus, Genetics, Gene		The majority of patients with chronic hepatitis C fail to respond to antiviral therapy. The genetic basis of this resistance is unknown. The quasispecies nature of HCV may have an important implication concerning viral persistence and response to therapy. The HCV nonstructural 5A (NS5A) protein has been controversially implicated in the inherent resistance of HCV to interferon (IFN) antiviral the…	[Gomes Jardim, Ana Carolina; Tomonari Yamasaki, Lilian Hiromi; Bittar, Cintia; Aparecida Carareto, Claudia Marcia; Rahal, Paula] Univ Estadual Paulista, Inst Biociencias Letras & Ciencias Exatas, Sao Paulo State Univ,Dept Biol, Inst Biosci Language & Literature & Exact Sci, BR-15054000 Sao Jose Do Rio Preto, SP, Brazil; [Lopo de Queiroz, Artur Trancoso] Univ Sao Paulo, Inst Biosci, Sao Paulo, Bra…		Rahal, P (corresponding author), Univ Estadual Paulista, Inst Biociencias Letras & Ciencias Exatas, Sao Paulo State Univ,Dept Biol, Inst Biosci Language & Literature & Exact Sci, Rua Cristovao Colombo 2265, BR-15054000 Sao Jose Do Rio Preto, SP, Brazil.	rahalp@yahoo.com.br								21	27											JUL	2009	9	4
J	Keck, ZY; Li, SH; Xia, J; von Hahn, T; Balfe, P; McKeating, JA; Witteveldt, J; Patel, AH; Alter, H; Rice, CM; Foung, SKH				Keck, Zhen-yong; Li, Sophia H.; Xia, Jinming; von Hahn, Thomas; Balfe, Peter; McKeating, Jane A.; Witteveldt, Jeroen; Patel, Arvind H.; Alter, Harvey; Rice, Charles M.; Foung, Steven K. H.			Mutations in Hepatitis C Virus E2 Located outside the CD81 Binding Sites Lead to Escape from Broadly Neutralizing Antibodies but Compromise Virus Infectivity	JOURNAL OF VIROLOGY	X			Article						Virology, Infectivity, Biology, Epitope, CD81, Neutralization, Monoclonal antibody, Antibody, Virus, Glycoprotein, Hepatitis C virus, Viral entry, Neutralizing antibody, Molecular biology, Viral replication, Immunology		Broadly neutralizing antibodies are commonly present in the sera of patients with chronic hepatitis C virus (HCV) infection. To elucidate possible mechanisms of virus escape from these antibodies, retrovirus particles pseudotyped with HCV glycoproteins (HCVpp) isolated from sequential samples collected over a 26-year period from a chronically infected patient, H, were used to characterize the neu…	[Keck, Zhen-yong; Li, Sophia H.; Xia, Jinming; Foung, Steven K. H.] Stanford Univ, Dept Pathol, Stanford, CA 94305 USA; [von Hahn, Thomas; Rice, Charles M.] Rockefeller Univ, Ctr Study Hepatitis C, New York, NY 10065 USA; [Balfe, Peter; McKeating, Jane A.] Univ Birmingham, Inst Biomed Res, Birmingham, W Midlands, England; [Witteveldt, Jeroen; Patel, Arvind H.] Univ Glasgow, Inst Virol, MRC Virol …		Foung, SKH (corresponding author), Stanford Med Sch, Ctr Blood, 3373 Hillview Ave, Palo Alto, CA 94304 USA.	sfoung@stanford.edu								80	88											15-Jun	2009	83	12
J	Mann, EA; Stanford, S; Sherman, KE				Mann, Elizabeth A.; Stanford, Sandra; Sherman, Kenneth E.			Prevalence of mutations in hepatitis C virus core protein associated with alteration of NF-κB activation	VIRUS RESEARCH	XX			Article						Biology, Activator (genetics), Hepatitis C virus, Amino acid, Transcription factor, Gene, NF-κB, Peptide sequence, Pathogenesis, NFKB1, Signal transduction, Hepatitis B virus, Virus, Genetics, Virology, Immunology		The hepatitis C virus (HCV) core protein is a key structural element of the virion but also affects a number of cellular pathways, including nuclear factor kappa B (NF-kappa B) signaling. NF-kappa B is a transcription factor that regulates both anti-apoptotic and pro-inflammatory genes and its activation may contribute to HCV-mediated pathogenesis. Amino acid sequence divergence in core is seen a…	Univ Cincinnati, Dept Internal Med, Div Digest Dis, Cincinnati, OH USA		Mann, EA (corresponding author), Childrens Hosp, Med Ctr, Div Gastroenterol Hepatol & Nutr, MLC 2010,3333 Burnet Ave, Cincinnati, OH 45229 USA.	elizabeth.mann@cchmc.org								16	16											OCT	2006	121	1
J	Le Pogam, S; Kang, H; Harris, SF; Leveque, V; Giannetti, AM; Ali, S; Jiang, WR; Rajyaguru, S; Tavares, G; Oshiro, C; Hendricks, T; Klumpp, K; Symons, J; Browner, MF; Cammack, N; Nájera, I				Le Pogam, Sophie; Kang, Hyunsoon; Harris, Seth F.; Leveque, Vincent; Giannetti, Anthony M.; Ali, Samir; Jiang, Wen-Rong; Rajyaguru, Sonal; Tavares, Gisele; Oshiro, Connie; Hendricks, Than; Klumpp, Klaus; Symons, Julian; Browner, Michelle F.; Cammack, Nick; Najera, Isabel			Selection and characterization of replicon variants dually resistant to thumb- and palm-binding nonnucleoside polymerase inhibitors of the hepatitis C virus	JOURNAL OF VIROLOGY	XXX			Article						Biology, Replicon, NS5B, Polymerase, Mutant, Molecular biology, Biochemistry, Enzyme, Virology, Hepatitis C virus, Virus, Gene, Hepacivirus, Plasmid		Multiple normucleoside inhibitor binding sites have been identified within the hepatitis C virus (HCV) polymerase, including in the palm and thumb domains. After a single treatment with a thumb site inhibitor (thiophene-2-carboxylic acid NNI-1), resistant HCV replicon variants emerged that contained mutations at residues Leu419, Met423, and Ile482 in the polymerase thumb domain. Binding studies u…	Roche Palo Alto LLC, Dept HCV Biol, Viral Therapeut Area, Palo Alto, CA 94304 USA		Nájera, I (corresponding author), Roche Palo Alto LLC, Dept HCV Biol, Viral Therapeut Area, 3431 Hillview Ave, Palo Alto, CA 94304 USA.	isabel.najera@roche.com								116	132											JUN	2006	80	12
J	Puig-Basagoiti, F; Forns, X; Furcic, I; Ampurdanés, S; Giménez-Barcons, M; Franco, S; Sanchez-Tapias, JM; Saiz, JC				Puig-Basagoiti, F; Forns, X; Furcic, I; Ampurdanés, S; Giménez-Barcons, M; Franco, S; Sanchez-Tapias, JM; Saiz, JC			Dynamics of hepatitis C virus NS5A quasispecies during interferon and ribavirin therapy in responder and non-responder patients with genotype 1b chronic hepatitis C	JOURNAL OF GENERAL VIROLOGY	XXX			Article						Viral quasispecies, NS5A, Ribavirin, Virology, Hepatitis C virus, Biology, Genotype, Interferon, Hepatitis C, Alpha interferon, Virus, Hepacivirus, Immunology, Genetics, Gene		The quasispecies nature of hepatitis C virus (HCV) may have important implications concerning resistance to antiviral agents. To determine whether HCV NS5A quasispecies composition and dynamics are related to responsiveness to combined interferon (IFN) and ribavirin therapy, extensive sequence analyses of cloned RT-PCR amplification products of HCV-1b NS5A quasispecies of sequential isolates from…	Univ Barcelona, Hosp Clin, IDIBAPS, Liver Unit,Inst Malalties Digest,Dept Med IMD, E-08007 Barcelona, Spain		INIA, Dept Biotecnol, Ctra Coruna Km 7-5, Madrid 28040, Spain.	jcsaiz@inia.es								51	55											APR	2005	86		4
J	Kukolj, G; McGibbon, GA; McKercher, G; Marquis, M; Lefèbvre, S; Thauvette, L; Gauthier, J; Goulet, S; Poupart, MA; Beaulieu, PL				Kukolj, G; McGibbon, GA; McKercher, G; Marquis, M; Lefèbvre, S; Thauvette, L; Gauthier, J; Goulet, S; Poupart, MA; Beaulieu, PL			Binding site characterization and resistance to a class of non-nucleoside inhibitors of the hepatitis C virus NS5B polymerase	JOURNAL OF BIOLOGICAL CHEMISTRY	XXX			Article						NS5B, Replicon, RNA polymerase, Polymerase, Allosteric regulation, Biology, RNA-dependent RNA polymerase, Binding site, RNA, Carboxamide, Biochemistry, Benzimidazole, Hepatitis C virus, Chemistry, Molecular biology, Enzyme, Virology, Virus, Gene, Hepacivirus, Plasmid, Organic chemistry		The virally encoded NS5B RNA-dependent RNA polymerase has emerged as a prime target in the search for specific HCV antivirals. A series of benzimidazole 5-carboxamide compounds inhibit the cellular RNA replication of a HCV subgenomic replicon and we have advanced our understanding of this class of inhibitors through a combination of complementary approaches that include biochemical cross-linking …	Boehringer Ingelheim Canada Ltd, Res & Dev, Dept Biol Sci, Laval, PQ H7S 2G5, Canada; Boehringer Ingelheim Canada Ltd, Res & Dev, Dept Chem, Laval, PQ H7S 2G5, Canada		2100 Rue Cunard, Laval, PQ H7S 2G5, Canada.	gkukolj@lav.boehringer-ingelheim.com								119	137											25-Nov	2005	280	47
J	Lin, C; Gates, CA; Rao, BG; Brennan, DL; Fulghum, JR; Luong, YP; Frantz, JD; Lin, K; Ma, S; Wei, YY; Perni, RB; Kwong, AD				Lin, C; Gates, CA; Rao, BG; Brennan, DL; Fulghum, JR; Luong, YP; Frantz, JD; Lin, K; Ma, S; Wei, YY; Perni, RB; Kwong, AD			In vitro studies of cross-resistance mutations against two hepatitis C virus serine protease inhibitors, VX-950 and BILN 2061	JOURNAL OF BIOLOGICAL CHEMISTRY	X			Article						Serine protease, In vitro, Virology, Cross-resistance, NS3, Hepatitis C virus, Serine, NS2-3 protease, Chemistry, Protease, Biology, Virus, Genetics, Enzyme, Biochemistry		VX-950 is a potent, small molecule, peptidomimetic inhibitor of the hepatitis C virus (HCV) NS3 center dot 4A serine protease and has recently been shown to possess antiviral activity in a phase I trial in patients chronically infected with genotype 1 HCV. In a previous study, we described in vitro resistance mutations against either VX-950 or another HCV NS3 center dot 4A protease inhibitor, BIL…	Vertex Pharmaceut Inc, Dept Infect Dis Biol, Cambridge, MA 02139 USA		Vertex Pharmaceut Inc, Dept Infect Dis Biol, 130 Waverly St, Cambridge, MA 02139 USA.	chao_lin@vrtx.com								191	214											4-Nov	2005	280	44
J	Yamashita, T; Takeda, H; Takai, A; Arasawa, S; Nakamura, F; Mashimo, Y; Hozan, M; Ohtsuru, S; Seno, H; Ueda, Y; Sekine, A				Yamashita, Taiki; Takeda, Haruhiko; Takai, Atsushi; Arasawa, Soichi; Nakamura, Fumiyasu; Mashimo, Yoichi; Hozan, Miyuki; Ohtsuru, Shigeru; Seno, Hiroshi; Ueda, Yoshihide; Sekine, Akihiro			Single-molecular real-time deep sequencing reveals the dynamics of multi-drug resistant haplotypes and structural variations in the hepatitis C virus genome	SCIENTIFIC REPORTS				Article						Viral quasispecies, Haplotype, Nonsynonymous substitution, Biology, Genetics, Hepatitis C virus, clone (Java method), Genome, Deep sequencing, Virology, NS5A, Genotype, Virus, Gene, Hepacivirus		While direct-acting antivirals (DAAs) for hepatitis C virus (HCV) have dramatically progressed, patients still suffer from treatment failures. For the radical eradication of HCV, a deeper understanding of multiple resistance-associated substitutions (RASs) at the single-clone level is essential. To understand HCV quasispecies and their dynamics during DAA treatment, we applied single-molecule rea…	[Yamashita, Taiki; Takeda, Haruhiko; Sekine, Akihiro] Chiba Univ, Ctr Prevent Med Sci, Dept Omics Based Med, Chiba, Japan; [Takeda, Haruhiko; Takai, Atsushi; Arasawa, Soichi; Nakamura, Fumiyasu; Ohtsuru, Shigeru; Seno, Hiroshi; Ueda, Yoshihide] Kyoto Univ, Grad Sch Med, Dept Gastroenterol & Hepatol, Kyoto, Japan; [Mashimo, Yoichi] Chiba Univ, Grad Sch Med, Dept Publ Hlth, Chiba, Japan; [Hozan, Mi…		Sekine, A (corresponding author), Chiba Univ, Ctr Prevent Med Sci, Dept Omics Based Med, Chiba, Japan.;Sekine, A (corresponding author), Natl Cerebral & Cardiovasc Ctr, Dept Genome Med Support, Osaka, Japan.	sekine.akihiro@chiba-u.jp								12	13											14-Feb	2020	10	1
J	Lin, C; Lin, K; Luong, YP; Rao, BG; Wei, YY; Brennan, DL; Fulghum, JR; Hsiao, HM; Ma, S; Maxwell, JP; Cottrell, KM; Perni, RB; Gates, CA; Kwong, AD				Lin, C; Lin, K; Luong, YP; Rao, BG; Wei, YY; Brennan, DL; Fulghum, JR; Hsiao, HM; Ma, S; Maxwell, JP; Cottrell, KM; Perni, RB; Gates, CA; Kwong, AD			In vitro resistance studies of hepatitis C virus serine protease inhibitors, VX-950 and BILN 2061 - Structural analysis indicates different resistance mechanisms	JOURNAL OF BIOLOGICAL CHEMISTRY	XXX			Article						NS3, Protease, Hepatitis C virus, Virology, NS2-3 protease, Protease inhibitor (pharmacology), Serine protease, Biology, Replicon, Subgenomic mRNA, Virus, Biochemistry, Enzyme, Viral load, Gene, Antiretroviral therapy, CRISPR, Plasmid		We have used a structure-based drug design approach to identify small molecule inhibitors of the hepatitis C virus (HCV) NS3.4A protease as potential candidates for new anti-HCV therapies. VX-950 is a potent NS3.4A protease inhibitor that was recently selected as a clinical development candidate for hepatitis C treatment. In this report, we describe in vitro resistance studies using a subgenomic …	Vertex Pharmaceut Inc, Cambridge, MA 02139 USA		Vertex Pharmaceut Inc, 130 Waverly St, Cambridge, MA 02139 USA.	chao_lin@vrtx.com								259	306											23-Apr	2004	279	17
J	Young, KC; Lindsay, KL; Lee, KJ; Liu, WC; He, JW; Milstein, SL; Lai, MMC				Young, KC; Lindsay, KL; Lee, KJ; Liu, WC; He, JW; Milstein, SL; Lai, MMC			Identification of a ribavirin-resistant NS5B mutation of hepatitis C virus during ribavirin monotherapy	HEPATOLOGY	X			Article						NS5B, Ribavirin, Replicon, Virology, RNA, Biology, Hepatitis C virus, RNA-dependent RNA polymerase, Virus, Hepacivirus, Genetics, Gene, Plasmid		Ribavirin (RBV), a guanosine analogue, has been suggested to exert an antiviral action against hepatitis C virus (HCV) by causing lethal mutations and suppressing RNA polymerase in vitro, but the mechanism of its clinical therapeutic effects is currently unknown. To test the hypothesis that RBV could act both as an RNA mutagen and inhibit viral RNA synthesis in vivo, we studied the evolution of t…	Univ So Calif, Keck Sch Med, Dept Mol Microbiol & Immunol, Los Angeles, CA 90089 USA; Univ So Calif, Keck Sch Med, Howard Hughes Med Inst, Los Angeles, CA 90089 USA; Univ So Calif, Keck Sch Med, Dept Med, Los Angeles, CA 90089 USA; Natl Cheng Kung Univ, Coll Med, Dept Med Technol, Tainan 70101, Taiwan; Natl Cheng Kung Univ, Coll Med, Inst Basic Med Sci, Tainan 70101, Taiwan		Lai, MMC (corresponding author), Univ So Calif, Keck Sch Med, Dept Mol Microbiol & Immunol, 2011 Zonal Ave,HMR-401, Los Angeles, CA 90089 USA.									149	159											OCT	2003	38	4
J	Trozzi, C; Bartholomew, L; Ceccacci, A; Biasiol, G; Pacini, L; Altamura, S; Narjes, F; Muraglia, E; Paonessa, G; Koch, U; De Francesco, R; Steinkuhler, C; Migliaccio, G				Trozzi, C; Bartholomew, L; Ceccacci, A; Biasiol, G; Pacini, L; Altamura, S; Narjes, F; Muraglia, E; Paonessa, G; Koch, U; De Francesco, R; Steinkuhler, C; Migliaccio, G			In vitro selection and characterization of hepatitis C virus serine protease variants resistant to an active-site peptide inhibitor	JOURNAL OF VIROLOGY	X			Article						Biology, NS2-3 protease, Replicon, Protease, NS3, Serine protease, Protease inhibitor (pharmacology), Virology, Hepatitis C virus, Viral replication, Virus, Enzyme, Biochemistry, Plasmid, Gene, Viral load, Antiretroviral therapy		The hepatitis C virus (HCV) serine protease is necessary for viral replication and represents a valid target for developing new therapies for HCV infection. Potent and selective inhibitors of this enzyme have been identified and shown to inhibit HCV replication in tissue culture. The optimization of these inhibitors for clinical development would greatly benefit from in vitro systems for the iden…	IRBM P Angeletti, I-00040 Rome, Italy		IRBM P Angeletti, Via Pontina Km 30-600, I-00040 Rome, Italy.	giovanni_migliaccio@merck.com								112	131											MAR	2003	77	6
J	Hassoba, HM; Bzowej, N; Berenguer, M; Kim, M; Zhou, S; Phung, Y; Grant, R; Pessoa, MG; Wright, TL				Hassoba, HM; Bzowej, N; Berenguer, M; Kim, M; Zhou, S; Phung, Y; Grant, R; Pessoa, MG; Wright, TL			Evolution of viral quasispecies in interferon-treated patients with chronic hepatitis C virus infection	JOURNAL OF HEPATOLOGY	X			Article						Viral quasispecies, Hypervariable region, Heteroduplex, Interferon, Hepatitis C virus, Virology, Virus, Biology, Hepacivirus, Immunology, Antibody, Genetics, Gene		Background/Aims: To evaluate whether interferon treatment failure/relapse is related to changes in hepatitis C virus quasispecies complexity (number of variants) or diversity (genetic relatedness of variants), Methods: We analyzed hypervariable region heterogeneity in hepatitis C virus-infected patients by heteroduplex mobility assay and by phylogenetic analysis of sequenced clones. Sera from 11 …	Univ Calif San Francisco, Dept Vet Affairs Med Ctr, San Francisco, CA 94143 USA; Univ Calif San Francisco, Dept Med, San Francisco, CA 94143 USA; Univ Calif San Francisco, Gladstone Inst Virol & Immunol, San Francisco, CA 94143 USA		Wright, TL (corresponding author), Vet Affairs Med Ctr, Gastroenterol Sect 111B, 4150 Clement St, San Francisco, CA 94121 USA.									9	10											OCT	1999	31	4
J	Jose-Abrego, A; Laguna-Meraz, S; Roman, S; Mariscal-Martinez, IM; Panduro, A				Jose-Abrego, Alexis; Laguna-Meraz, Saul; Roman, Sonia; Mariscal-Martinez, Irene M.; Panduro, Arturo			Hepatitis C Virus Resistance-Associated Substitutions in Mexico	VIRUSES-BASEL	X			Article						NS5B, NS5A, NS3, Virology, Hepatitis C virus, GenBank, Biology, Medicine, Virus, Hepacivirus, Gene, Genetics		Hepatitis C virus (HCV) is susceptible to resistance-associated substitutions (RASs) in the NS3, NS5A, and NS5B nonstructural genes, key targets of the direct-acting antivirals (DAAs). This study aimed to assess the prevalence and distribution of RASs across different HCV subtypes in Mexico. A Genbank dataset of 566 HCV sequences was analyzed. Most sequences were from Mexico City (49.1%, 278/566)…	[Jose-Abrego, Alexis; Laguna-Meraz, Saul; Roman, Sonia; Mariscal-Martinez, Irene M.; Panduro, Arturo] Civil Hosp Guadalajara Fray Antonio Alcalde, Dept Genom Med Hepatol, Guadalajara 44280, Mexico; [Jose-Abrego, Alexis; Laguna-Meraz, Saul; Roman, Sonia; Mariscal-Martinez, Irene M.; Panduro, Arturo] Univ Guadalajara, Hlth Sci Ctr, Guadalajara 44340, Mexico; [Mariscal-Martinez, Irene M.] Univ Guada…		Panduro, A (corresponding author), Civil Hosp Guadalajara Fray Antonio Alcalde, Dept Genom Med Hepatol, Guadalajara 44280, Mexico.;Panduro, A (corresponding author), Univ Guadalajara, Hlth Sci Ctr, Guadalajara 44340, Mexico.	alexisjoseabiology@gmail.com; s.laguna.meraz@gmail.com; sonia.roman@academicos.udg.mx; irene.mariscal@alumnos.udg.mx; apanduro53@gmail.com								0	0											FEB	2025	17	2
J	Perera, H; Imsirovic, H; Macphail, G; Webster, D; Fraser, C; Borgia, S; Liu, HQ; Lee, S; Feld, JJ; Cooper, C; Canadian Network Undertaking Hepatitis C CANUHC Cohort Investigator Team				Perera, Himain; Imsirovic, Haris; Macphail, Gisela; Webster, Duncan; Fraser, Chris; Borgia, Sergio; Liu, Hongqun; Lee, Sam; Feld, Jordan J.; Cooper, Curtis; Canadian Network Undertaking Against Hepatitis C (CANUHC) Cohort Investigator Team			Resistance-Associated Substitution Testing Trends and Impact on HCV Treatment Outcomes in Canada: A CanHepC-CANUHC Analysis	JOURNAL OF VIRAL HEPATITIS	XXXX			Article						Substitution (logic), Food science, Computer science, Chemistry, Programming language		Resistance-associated substitutions (RASs) are mutations within the hepatitis C (HCV) genome that may influence the likelihood of achieving a sustained virological response (SVR) with direct acting antiviral (DAA) treatment. Clinicians conduct RAS testing to adapt treatment regimens with the intent of improving the likelihood of cure. The Canadian Network Undertaking against Hepatitis C (CANUHC) …	[Perera, Himain; Imsirovic, Haris; Cooper, Curtis] Ottawa Hosp, Res Inst, Ottawa, ON, Canada; [Macphail, Gisela; Lee, Sam] Univ Calgary, Calgary, AB, Canada; [Webster, Duncan; Liu, Hongqun] Dalhousie Univ, Halifax, NS, Canada; [Fraser, Chris] Univ Victoria, Victoria, BC, Canada; [Borgia, Sergio] William Osler Hlth Syst, Div Infect Dis, Brampton, ON, Canada; [Borgia, Sergio] McMaster Univ, Div Inf…		Imsirovic, H (corresponding author), Ottawa Hosp, Res Inst, Ottawa, ON, Canada.	himsirovic@ohri.ca								0	0											FEB	2025	32	2
J	Mustafa, A; Davlidova, S; Abidi, SH; Begimbetova, D; Heimer, R; Vermund, SH; Ali, S				Mustafa, Aidana; Davlidova, Salima; Abidi, Syed Hani; Begimbetova, Dinara; Heimer, Robert; Vermund, Sten H.; Ali, Syed			Prevalence of resistance-associated substitutions (RAS) in hepatitis C virus in the Former Soviet Union countries	BMJ OPEN GASTROENTEROLOGY	X			Article						Daclatasvir, Dasabuvir, Ledipasvir, Ombitasvir, NS5A, Virology, NS5B, Paritaprevir, Genotype, Medicine, Hepatitis C virus, NS3, Virus, Hepacivirus, Biology, Genetics, Gene, Ribavirin		Objective The emergence of resistance-associated substitutions (RASs) poses a significant challenge to the effective treatment of hepatitis C virus (HCV) infection using direct-acting antivirals. This study's objective was to observe the prevalence of HCV genotypes and RAS within the Former Soviet Union (FSU) countries.Methods We analysed 60 NS3, 313 NS5A and 1119 NS5B sequences of HCV deposited …	[Mustafa, Aidana; Abidi, Syed Hani; Ali, Syed] Nazarbayev Univ, Sch Med, Dept Biomed Sci, Astana, Kazakhstan; [Davlidova, Salima] Nazarbayev Univ, Astana, Kazakhstan; [Begimbetova, Dinara] Nazarbayev Univ, Natl Lab Astana, Astana, Kazakhstan; [Heimer, Robert; Vermund, Sten H.] Yale Univ, New Haven, CT USA		Ali, S (corresponding author), Nazarbayev Univ, Sch Med, Dept Biomed Sci, Astana, Kazakhstan.	aidana.mustafa@alumni.nu.edu.kz; salima.davlidova@alumni.nu.edu.kz; m.haniabidi@gmail.com; dinara.begimbetova@nu.edu.kz; robert.heimer@yale.edu; sten.vermund@yale.edu; syed.ali@nu.edu.kz								0	0											23-Jan	2025	12	1
J	Du, B; Yu, L; Zhou, K; Qiao, H; Wu, M; Wang, D; Jin, X; Feng, J; Li, XK; Zhang, RZ; Zhang, SY				Du, Bo; Yu, Le; Zhou, Kun; Qiao, Han; Wu, Meng; Wang, Dong; Jin, Xi; Feng, Jing; Li, Xingku; Zhang, Rongzheng; Zhang, Shuyun			Prevalence and drug resistance analysis of hepatitis C virus genotypes in Heilongjiang, China	INFECTION GENETICS AND EVOLUTION	XX			Article						Biology, Genotype, China, Virology, Drug resistance, Resistance (ecology), Hepatitis a virus, Virus, Hepatitis C virus, Hepatitis B virus, Genetics, Gene, Ecology, Political science, Law		Hepatitis C still poses a threat to public safety, and there are few reports of hepatitis C virus (HCV) in Heilongjiang Province. Therefore, we aimed to study the epidemiology and resistance-associated substitutions (RASs) of HCV in Heilongjiang and explore the efficacy of treatment. 7019 specimens from Heilongjiang Province were subjected to the genotype identification. The Autoregressive Integr…	[Du, Bo; Yu, Le; Zhou, Kun; Qiao, Han; Wu, Meng; Wang, Dong; Jin, Xi; Feng, Jing; Li, Xingku; Zhang, Rongzheng; Zhang, Shuyun] Harbin Med Univ, Affiliated Hosp 2, Sci Res Ctr, Harbin 150000, Heilongjiang, Peoples R China; [Zhou, Kun] Beidahuang Ind Grp Gen Hosp, Dept Clin Lab, Harbin 150000, Heilongjiang, Peoples R China		Zhang, RZ; Zhang, SY (corresponding author), Harbin Med Univ, Affiliated Hosp 2, Sci Res Ctr, Harbin 150000, Heilongjiang, Peoples R China.	2020021061@hrbmu.edu.cn; 13214501198@163.com								0	0											JAN	2025	127
J	Chui, CKS; Dong, WWY; Joy, JB; Poon, AFY; Dong, WY; Mo, T; Woods, CK; Beatty, C; Hew, H; Harrigan, PR; Brumme, CJ				Chui, C. K. S.; Dong, W. W. Y.; Joy, J. B.; Poon, A. F. Y.; Dong, W. Y.; Mo, T.; Woods, C. K.; Beatty, C.; Hew, H.; Harrigan, P. R.; Brumme, C. J.			Development and Validation of Two Screening Assays for the Hepatitis C Virus NS3 Q80K Polymorphism Associated with Reduced Response to Combination Treatment Regimens Containing Simeprevir	JOURNAL OF CLINICAL MICROBIOLOGY				Article						Simeprevir, Genotyping, Virology, Sanger sequencing, Hepatitis C virus, Biology, NS3, Genotype, Single-nucleotide polymorphism, Concordance, Ribavirin, Genetics, DNA sequencing, Virus, Gene		Persons with hepatitis C virus (HCV) genotype 1a (GT1a) infections harboring a baseline Q80K polymorphism in nonstructural protein 3 (NS3) have a reduced virologic response to simeprevir in combination with pegylated interferon-alfa and ribavirin. We aimed to develop, validate, and freely disseminate an NS3 clinical sequencing assay to detect the Q80K polymorphism and potentially other HCV NS3 dr…	[Chui, C. K. S.; Dong, W. W. Y.; Joy, J. B.; Poon, A. F. Y.; Dong, W. Y.; Mo, T.; Woods, C. K.; Beatty, C.; Harrigan, P. R.; Brumme, C. J.] BC Ctr Excellence HIV AIDS, Vancouver, BC, Canada; [Poon, A. F. Y.; Harrigan, P. R.] Univ British Columbia, Fac Med, Vancouver, BC, Canada; [Hew, H.] Janssen Inc, Clin Affairs, N York, ON, Canada		Harrigan, PR (corresponding author), BC Ctr Excellence HIV AIDS, Vancouver, BC, Canada.	prharrigan@cfenet.ubc.ca; cbrumme@cfenet.ubc.ca								9	10											SEP	2015	53	9
J	Iman, K; Mirza, MU; Sadia, F; Froeyen, M; Trant, JF; Chaudhary, SU				Iman, Kanzal; Mirza, Muhammad Usman; Sadia, Fazila; Froeyen, Matheus; Trant, John F.; Chaudhary, Safee Ullah			Pharmacophore-Assisted Covalent Docking Identifies a Potential Covalent Inhibitor for Drug-Resistant Genotype 3 Variants of Hepatitis C Viral NS3/4A Serine Protease	VIRUSES-BASEL	XXX			Article						Pharmacophore, NS3, Serine protease, Covalent bond, Docking (animal), Virology, Chemistry, Serine, Genotype, Computational biology, Hepatitis C virus, Biology, Protease, Stereochemistry, Biochemistry, Enzyme, Virus, Medicine, Gene, Organic chemistry, Nursing		The emergence of drug-resistance-inducing mutations in Hepatitis C virus (HCV) coupled with genotypic heterogeneity has made targeting NS3/4A serine protease difficult. In this work, we investigated the mutagenic variations in the binding pocket of Genotype 3 (G3) HCV NS3/4A and evaluated ligands for efficacious inhibition. We report mutations at 14 positions within the ligand-binding residues of…	[Iman, Kanzal; Sadia, Fazila; Chaudhary, Safee Ullah] Lahore Univ Management Sci, Dept Life Sci, Biomed Informat & Engn Res Lab, Lahore 36000, Pakistan; [Mirza, Muhammad Usman; Trant, John F.] Univ Windsor, Dept Chem & Biochem, Windsor, ON N9B 3P4, Canada; [Froeyen, Matheus] Univ Leuven, KU Leuven, Rega Inst Med Res, Dept Pharmaceut & Pharmacol Sci, B-3000 Leuven, Belgium		Chaudhary, SU (corresponding author), Lahore Univ Management Sci, Dept Life Sci, Biomed Informat & Engn Res Lab, Lahore 36000, Pakistan.;Mirza, MU (corresponding author), Univ Windsor, Dept Chem & Biochem, Windsor, ON N9B 3P4, Canada.	ikanzaliman@gmail.com; mumirzapk@uwindsor.ca; 19140006@lums.edu.pk; mathy.froeyen@kuleuven.be; j.trant@uwindsor.ca; safee.ullah.chaudhary@gmail.com								1	1											AUG	2024	16	8
J	Khalil, R; Al-Mahzoum, K; Barakat, M; Sallam, M				Khalil, Roaa; Al-Mahzoum, Kholoud; Barakat, Muna; Sallam, Malik			An Increase in the Prevalence of Clinically Relevant Resistance-Associated Substitutions in Four Direct-Acting Antiviral Regimens: A Study Using GenBank HCV Sequences	PATHOGENS	XX			Article						GenBank, Virology, Medicine, Biology, Genetics, Gene		Direct-acting antivirals (DAAs) revolutionized the therapeutics of chronic hepatitis C. The emergence and transmission of HCV variants with resistance-associated substitutions (RASs) can undermine HCV treatment. This study aimed to assess the prevalence and temporal trends of RASs in HCV, with a particular focus on clinically relevant RASs (cr-RASs). Near-complete HCV GenBank sequences archived i…	[Khalil, Roaa; Al-Mahzoum, Kholoud; Sallam, Malik] Univ Jordan, Sch Med, Dept Pathol Microbiol & Forens Med, Amman 11942, Jordan; [Barakat, Muna] Appl Sci Private Univ, Fac Pharm, Dept Clin Pharm & Therapeut, Amman 11931, Jordan; [Sallam, Malik] Jordan Univ Hosp, Dept Clin Labs & Forens Med, Amman 11942, Jordan		Sallam, M (corresponding author), Univ Jordan, Sch Med, Dept Pathol Microbiol & Forens Med, Amman 11942, Jordan.;Sallam, M (corresponding author), Jordan Univ Hosp, Dept Clin Labs & Forens Med, Amman 11942, Jordan.	malik.sallam@ju.edu.jo								0	0											AUG	2024	13	8
J	Reingardt, DE; Ostankova, YV; Anufrieva, EV; Semenov, A; Lyalina, L; Totolian, AA				Reingardt, D. E.; Ostankova, Yu V.; Anufrieva, E. V.; Semenov, A., V; Lyalina, L., V; Totolian, A. A.			HCV DRUG RESISTANCE MUTATIONS IN HIV-INFECTED PATIENTS	INFEKTSIYA I IMMUNITET	XX			Article						NS5A, NS5B, NS3, Hepatitis C virus, Virology, Drug resistance, Genotype, Virus, Medicine, Gene, Biology, Antibody, Hepacivirus, Immunology, Genetics		The aim of our work was to assess prevalence in the HCV drug resistance mutations in the NS3 , NS5A , NS5B genes in HIV -infected patients. The material of the study was 157 blood plasma samples collected from HIV patients living in the Leningrad Region, with virological inefficiency of antiretroviral therapy. Samples were examined for the presence of antiHCV antibodies and HCV RNA using commerci…	[Reingardt, D. E.; Ostankova, Yu V.; Anufrieva, E. V.; Lyalina, L., V; Totolian, A. A.] St Petersburg Pasteur Inst, Mira Str 14, St Petersburg 197101, Russia; [Semenov, A., V] Fed Res Inst Viral Infect Virom, Ekaterinburg, Russia; [Lyalina, L., V] II Mechnikov North Western State Med Univ, St Petersburg, Russia; [Totolian, A. A.] Pavlov First St Petersburg State Med Univ, St Petersburg, Russia		Ostankova, YV (corresponding author), St Petersburg Pasteur Inst, Mira Str 14, St Petersburg 197101, Russia.	shenna1@yandex.ru								0	0											JAN-FEB	2024	14	1
J	Lee, WP; Tsai, KC; Liao, SX; Huang, YH; Hou, MC; Lan, KH				Lee, Wei-Ping; Tsai, Keng-Chang; Liao, Shi-Xian; Huang, Yi-Hsiang; Hou, Ming-Chih; Lan, Keng-Hsin			Ser235 phosphorylation of hepatitis C virus NS5A is required for NS5A dimerization and drug resistance	LIFE SCIENCES	XXX			Article						NS5A, Virology, Phosphorylation, Hepatitis C virus, Phosphoprotein, Biology, Mutant, Chemistry, Biochemistry, Virus, Hepacivirus, Gene		Hepatitis C virus (HCV) infection is recognized as a major causative agent of chronic hepatitis, cirrhosis, and hepatocellular carcinoma. HCV non-structural protein 5A (NS5A) is a dimeric phosphoprotein with a hyper-phosphorylated form to act as a switch that regulates HCV replication and assembly. NS5A inhibitors have been utilized as the scaffold for combination therapy of direct-acting antivir…	[Lee, Wei-Ping] Taipei Vet Gen Hosp, Dept Med Res, Taipei, Taiwan; [Tsai, Keng-Chang] Minist Hlth & Welf, Natl Res Inst Chinese Med, Taipei, Taiwan; [Liao, Shi-Xian; Huang, Yi-Hsiang; Hou, Ming-Chih; Lan, Keng-Hsin] Taipei Vet Gen Hosp, Dept Med, Div Gastroenterol & Hepatol, Taipei, Taiwan; [Huang, Yi-Hsiang; Hou, Ming-Chih; Lan, Keng-Hsin] Natl Yang Ming Chiao Tung Univ, Coll Med, Sch Med, Taipe…		Lan, KH (corresponding author), Taipei Vet Gen Hosp, Dept Med, Div Gastroenterol & Hepatol, Taipei, Taiwan.	khlan@vghtpe.gov.tw								0	0											15-Jan	2024	337
J	Ngari, JW; Leumi, S; Han, L; Liu, CL; Tong, YM; Zhong, J				Ngari, Jackline Wangu; Leumi, Steve; Han, Lin; Liu, Chaolun; Tong, Yimin; Zhong, Jin			Identification and characterization of Sofosbuvir-resistant mutations of hepatitis C virus genotype 3a replicon	JOURNAL OF MEDICAL VIROLOGY	X			Article						NS5B, Sofosbuvir, Virology, NS3, Replicon, Biology, Hepatitis C virus, Subgenomic mRNA, Genotype, NS5A, Mutation, Resistance mutation, Virus, Viral replication, Genetics, Hepacivirus, Genome, Polymerase chain reaction, Gene, Ribavirin, Reverse transcriptase		Hepatitis C virus (HCV) infection is a major cause of chronic liver disease worldwide. Among its 8 genotypes (GT), GT3 has a relatively lower sustained virological response to highly effective direct-acting antiviral agents (DAA). Sofosbuvir (SOF), an anti-NS5B polymerase inhibitor, is a core component of many anti-HCV DAA cocktail regimens, and its resistant mutations are rare in clinics because…	[Ngari, Jackline Wangu; Leumi, Steve; Han, Lin; Liu, Chaolun; Tong, Yimin; Zhong, Jin] Chinese Acad Sci, Shanghai Inst Immun & Infect, Unit Viral Hepatitis, CAS Key Lab Mol Virol & Immunol, Shanghai, Peoples R China; [Ngari, Jackline Wangu; Leumi, Steve; Han, Lin; Zhong, Jin] Univ Chinese Acad Sci, Savaid Med Sch, Beijing, Peoples R China; [Han, Lin; Liu, Chaolun; Zhong, Jin] ShanghaiTech Univ, S…		Zhong, J (corresponding author), Chinese Acad Sci, Shanghai Inst Immun & Infect, 320 Yueyang Rd, Shanghai 200031, Peoples R China.	jzhong@ips.ac.cn								0	0											DEC	2023	95	12
J	Fernandez-Antunez, C; Wang, K; Fahnoe, U; Mikkelsen, LS; Gottwein, JM; Bukh, J; Ramirez, S				Fernandez-Antunez, Carlota; Wang, Kuan; Fahnoe, Ulrik; Mikkelsen, Lotte S.; Gottwein, Judith M.; Bukh, Jens; Ramirez, Santseharay			Characterization of multi-DAA resistance using a novel hepatitis C virus genotype 3a infectious culture system	HEPATOLOGY	XXX			Article						NS5A, Virology, Hepatitis C virus, NS5B, Biology, Sofosbuvir, Genotype, Hepacivirus, Daclatasvir, Drug resistance, Viral quasispecies, Virus, Serial passage, Ribavirin, Genetics, Gene		Background and Aims: The high HCV infection cure rates achieved with direct-acting antiviral (DAA) treatments could be compromised in the future by the emergence of antiviral resistance. Thus, it is essential to understand the viral determinants that influence DAA resistance, which ismost prevalent in genotype 3. We aimed at studying how resistance to protease-, NS5A-, and NS5B-inhibitors influen…	[Fernandez-Antunez, Carlota; Wang, Kuan; Fahnoe, Ulrik; Mikkelsen, Lotte S.; Gottwein, Judith M.; Bukh, Jens; Ramirez, Santseharay] Univ Copenhagen, Copenhagen Univ Hosp, Dept Infect Dis, Hvidovre & Dept Immunol & Microbiol,Copenhagen Hep, Copenhagen, Denmark; [Ramirez, Santseharay] Hvidovre Univ Hosp, Dept Infect Dis, Kettegaard 30, DK-2650 Hvidovre, Denmark		Ramirez, S (corresponding author), Hvidovre Univ Hosp, Dept Infect Dis, Kettegaard 30, DK-2650 Hvidovre, Denmark.	carlota.fernandez.antunez@regionh.dk; zpc435@sund.ku.dk; ulrik@sund.ku.dk; lotte.scheibelein.mikkelsen@regionh.dk; jgottwein@sund.ku.dk; jbukh@sund.ku.dk; santseharayra@sund.ku.dk								8	8											AUG	2023	78	2
J	Kim, KA; Lee, S; Park, HJ; Jang, ES; Lee, YJ; Cho, SB; Kim, YS; Kim, IH; Lee, BS; Chung, WJ; Ahn, SH; Kim, S; Jeong, SH				Kim, Kyung-Ah; Lee, Sejoon; Park, Hye Jung; Jang, Eun Sun; Lee, Youn Jae; Cho, Sung Bum; Kim, Young Suk; Kim, In Hee; Lee, Byung Seok; Chung, Woo Jin; Ahn, Sang Hoon; Kim, Seungtaek; Jeong, Sook Hyang			Next-generation sequencing analysis of hepatitis C virus resistance-associated substitutions in direct-acting antiviral failure in South Korea	CLINICAL AND MOLECULAR HEPATOLOGY	X			Article						Virology, Medicine, Hepatitis B virus, Liver failure, Virus, Hepatitis C virus, Biology, Internal medicine		Background/Aims: We used next-generation sequencing (NGS) to analyze resistance-associated substitutions (RASs) and retreatment outcomes in patients with chronic hepatitis C virus (HCV) infection who failed direct-acting antiviral agent (DAA) treatment in South Korea.Methods: Using prospectively collected data from the Korean HCV cohort study, we recruited 36 patients who failed DAA treatment in …	[Kim, Kyung-Ah] Inje Univ, Dept Internal Med, Ilsan Paik Hosp, Goyang, South Korea; [Lee, Sejoon] Seoul Natl Univ, Dept Precis Med Ctr, Dept Pathol & Translat Med, Bundang Hosp, Seongnam, South Korea; [Park, Hye Jung; Ahn, Sang Hoon] Yonsei Univ, Inst Gastroenterol, Dept Internal Med, Coll Med, Seoul, South Korea; [Jang, Eun Sun; Jeong, Sook Hyang] Seoul Natl Univ, Dept Internal Med, Bundang Hosp…		Kim, S (corresponding author), Inst Pasteur Korea, Zonot Virus Lab, 16 Daewangpangyo Ro 712beon Gil, Seongnam 13488, South Korea.;Jeong, SH (corresponding author), Seoul Natl Univ, Bundang Hosp, Coll Med, Dept Internal Med, 82 Gumi Ro 173beon Gil, Seongnam 13620, South Korea.	seungtaek.kim@ip-korea.org; jsh@snubh.org								2	2											APR	2023	29	2
J	Campos, LB; de Almeida, NAA; de Santana, CG; Barbosa, ENP; Horta, MAP; Pires, MA; Mello, CEB; de Paula, VS; de Barros, JJF				Campos, Leticia Bomfim; de Almeida, Nathalia Alves Araujo; de Santana, Catarina Gois; Barbosa, Evorah Nascimento Pereira; Horta, Marco Aurelio Pereira; Pires, Marcia Amendola; Mello, Carlos Eduardo Brandao; de Paula, Vanessa Salete; de Barros, Jose Junior Franca			Before Direct-Acting Antivirals for Hepatitis C Virus: Evaluation of Core Protein R70Q and L/C91M Substitutions in Chronically Infected Brazilian Patients Unresponsive to IFN and/or RBV	VIRUSES-BASEL	X			Article						Hepatocellular carcinoma, Cirrhosis, Ribavirin, Hepatitis C virus, Steatosis, Pegylated interferon, Medicine, Virology, Hepatitis C, Interferon, Hepacivirus, Virus, Gastroenterology, Internal medicine, Immunology		Although chronic hepatitis C has been effectively treated with direct-acting antivirals (DAAs), the use of conventional therapy with peg-interferon (Peg-IFN) or (predominantly) ribavirin (RBV), remains widespread. R70Q/H and L/C91M amino acid substitutions in the hepatitis C virus (HCV) core protein may modulate responses to IFN and/or RBV, and are associated with cirrhosis, hepatocellular carcin…	[Campos, Leticia Bomfim; de Almeida, Nathalia Alves Araujo; Barbosa, Evorah Nascimento Pereira; de Paula, Vanessa Salete; de Barros, Jose Junior Franca] Oswaldo Cruz Inst Fiocruz, Lab Mol Virol, BR-21040900 Rio De Janeiro, Brazil; [de Santana, Catarina Gois; Pires, Marcia Amendola; Mello, Carlos Eduardo Brandao] Rio de Janeiro State Fed Univ UniRio, Gaffree & Guinle Univ Hosp, Ambulatory Liver Di…		de Barros, JJF (corresponding author), Oswaldo Cruz Inst Fiocruz, Lab Mol Virol, BR-21040900 Rio De Janeiro, Brazil.	barros@ioc.fiocruz.br								2	2											JAN	2023	15	1
J	Dietz, J; Müllhaupt, B; Buggisch, P; Graf, C; Peiffer, KH; Matschenz, K; Schattenberg, JM; Antoni, C; Mauss, S; Niederau, C; Discher, T; Trauth, J; Dultz, G; Wiesch, JSZ; Piecha, F; Klinker, H; Müller, T; Berg, T; Neumann-Haefelin, C; Berg, CP; Zeuzem, S; Sarrazin, C				Dietz, Julia; Muellhaupt, Beat; Buggisch, Peter; Graf, Christiana; Peiffer, Kai-Henrik; Matschenz, Katrin; Schattenberg, Joern M.; Antoni, Christoph; Mauss, Stefan; Niederau, Claus; Discher, Thomas; Trauth, Janina; Dultz, Georg; Wiesch, Julian Schulze zur; Piecha, Felix; Klinker, Hartwig; Mueller, Tobias; Berg, Thomas; Neumann-Haefelin, Christoph; Berg, Christoph P.; Zeuzem, Stefan; Sarrazin, Chr…		German HCV Resistance Study Grp	Long-term persistence of HCV resistance-associated substitutions after DAA treatment failure	JOURNAL OF HEPATOLOGY	XX			Article						NS5A, NS5B, NS3, Persistence (discontinuity), Virology, Medicine, Protease inhibitor (pharmacology), Hepatitis C virus, Hepacivirus, Virus, Viral load, Geotechnical engineering, Engineering, Antiretroviral therapy		Background & Aims: Data on the long-term persistence of HCV resistance-associated substitutions (RASs) after treatment with direct-acting antivirals (DAAs) are limited. This study evaluated the persistence of NS3, NS5A, and NS5B RASs for up to 5 years after the end of treatment (EOT).Methods: We included samples from 678 individuals with an HCV genotype (GT) 1 or 3 infection and virologic DAA tre…	[Dietz, Julia; Graf, Christiana; Peiffer, Kai-Henrik; Dultz, Georg; Zeuzem, Stefan; Sarrazin, Christoph] Goethe Univ, Univ Hosp, Dept Internal Med 1, Frankfurt, Germany; [Dietz, Julia; Peiffer, Kai-Henrik; Dultz, Georg; Zeuzem, Stefan; Sarrazin, Christoph] German Ctr Infect Res DZIF, External Partner Site Frankfurt, Frankfurt, Germany; [Muellhaupt, Beat] Univ Hosp Zurich, Swiss Hepatopancreato Bi…		Sarrazin, C (corresponding author), Univ Hosp Frankfurt, Dept Internal Med 1, Theodor Stern Kai 7, D-60590 Frankfurt, Germany.	sarrazin@em.uni-frankfurt.de								14	15											JAN	2023	78	1
J	Liu, XQ; Chen, ZW; Tang, Q; Hu, P				Liu, Xiaoqing; Chen, Zhiwei; Tang, Qiao; Hu, Peng			Phylogenetic signature and prevalence of natural resistance-associated substitutions for hepatitis C virus genotypes 3a and 3b in southwestern China	JOURNAL OF VIRUS ERADICATION	XX			Article						NS5A, Phylogenetic tree, NS5B, Genotype, Virology, Sanger sequencing, NS3, Hepatitis C virus, Biology, Amino acid substitution, Genetics, Medicine, Veterinary medicine, Virus, Hepacivirus, Gene, DNA sequencing, Mutation		Background: Patients infected with hepatitis C (HCV) genotype (GT) 3, especially GT3b, are still difficult to cure. GT3b is more common than GT3a in southwestern China. Here we aimed to investigate the prevalence of naturally occurring RASs in HCV GT3 in southwestern China and performed phylogenetic analysis. Methods: Serum samples were collected from patients with HCV GT3 infection. Sanger seque…	[Liu, Xiaoqing; Chen, Zhiwei; Tang, Qiao; Hu, Peng] Chongqing Med Univ, Inst Viral Hepatitis, Dept Infect Dis, Key Lab Mol Biol Infect Dis,Affiliated Hosp 2, Chongqing, Peoples R China		Hu, P (corresponding author), Chongqing Med Univ, Inst Viral Hepatitis, Dept Infect Dis, Key Lab Mol Biol Infect Dis,Affiliated Hosp 2,Chi, 74 Linjiang Rd, Chongqing 400010, Peoples R China.	hupengcq@hospital.cqmu.edu.cn								6	9											JUN	2022	8	2
J	Mushtaq, S; Hashmi, AH; Khan, A; Kazmi, SMAR; Manzoor, S				Mushtaq, Saima; Hashmi, Asraf Hussain; Khan, Amjad; Kazmi, Syed Muhammad Asad Raza; Manzoor, Sobia			Emergence and Persistence of Resistance-Associated Substitutions in HCV GT3 Patients Failing Direct-Acting Antivirals	FRONTIERS IN PHARMACOLOGY	XX			Article						NS5A, NS5B, Hepatitis C virus, Medicine, Virology, Ribavirin, Sanger sequencing, Cirrhosis, Hepatitis C, Mutation, Virus, Biology, Hepacivirus, Internal medicine, Genetics, Gene		Background: The hepatitis C virus has a high mutation rate, which results in the emergence of resistance-associated substitutions (RASs). Despite direct-acting antivirals (DAAs) efforts to treat chronically infected HCV genotype 3 (GT3) patients, there are concerns about the emergence and persistence of RASs in DAA failures. The objective of this study was to determine the prevalence of clinicall…	[Mushtaq, Saima; Manzoor, Sobia] Natl Univ Sci & Technol, Atta Ur Rahman Sch Appl Biosci, Dept Healthcare Biotechnol, Islamabad, Pakistan; [Hashmi, Asraf Hussain] Inst Biomed & Genet Engn, Islamabad, Pakistan; [Khan, Amjad] Quaid I Azam Univ, Dept Pharm, Islamabad, Pakistan; [Kazmi, Syed Muhammad Asad Raza] Fauji Fdn Hosp, Rawalpindi, Pakistan		Manzoor, S (corresponding author), Natl Univ Sci & Technol, Atta Ur Rahman Sch Appl Biosci, Dept Healthcare Biotechnol, Islamabad, Pakistan.	dr.sobiamanzoor@asab.nust.edu.pk								11	12											27-Apr	2022	13
J	Shoun, AA; Abozahra, R; Baraka, K; Mehrez, M; Abdelhamid, SM				Shoun, Aly Atef; Abozahra, Rania; Baraka, Kholoud; Mehrez, Mai; Abdelhamid, Sarah M.			Identifying Different Mutation Sites Leading to Resistance to the Direct-Acting Antiviral (DAA) Sofosbuvir in Hepatitis C Virus Patients from Egypt	MICROORGANISMS	X			Article						Sofosbuvir, NS5B, Hepatitis C virus, Virology, Genotype, Resistance mutation, Genotyping, Virus, Telaprevir, Population, Biology, Mutation, Viral load, Hepacivirus, Medicine, Genetics, Gene, Polymerase chain reaction, Ribavirin, Reverse transcriptase, Environmental health		The hepatitis C virus (HCV) is a major global health challenge and a leading cause of morbidity and mortality. Many direct-acting antivirals (DAAs) target essential macromolecules involved in the virus' life cycle. Although such DAAs achieve great success in reducing the viral load in genotype 1 infections, other genotypes demonstrate different levels of response. This study focused on mutation s…	[Shoun, Aly Atef] Sinai Univ, Fac Pharm, Microbiol & Immunol Dept, Al Arish 45518, Egypt; [Abozahra, Rania; Baraka, Kholoud; Abdelhamid, Sarah M.] Damanhour Univ, Fac Pharm, Microbiol & Immunol Dept, Damanhour 22511, Egypt; [Mehrez, Mai] Natl Hepatol & Trop Med Res Inst NHTMRI, Cairo 11511, Egypt		Shoun, AA (corresponding author), Sinai Univ, Fac Pharm, Microbiol & Immunol Dept, Al Arish 45518, Egypt.	aly.shoun@su.edu.eg; rania.ragab@pharm.dmu.edu.eg; kholoud.baraka@pharm.dmu.edu.eg; maymehrezmd@yahoo.com; sara.magdy@pharm.dmu.edu.eg								5	6											APR	2022	10	4
J	Cabral, BCA; Ramos, JA; Silveira, ALD; Nascimento, ERD; Ferreira, SB; Coelho, HSM; Moura-Neto, RS; Villela-Nogueira, CA; Hoffmann, L; Silva, R				Azeredo Cabral, Bianca Catarina; Ramos, Juliene Antonio; de Melo Silveira, Amanda Laryssa; dos Santos Nascimento, Erica Ramos; Ferreira, Selma Baia; Moraes Coelho, Henrique Sergio; Moura-Neto, Rodrigo Soares; Villela-Nogueira, Cristiane Alves; Hoffmann, Luisa; Silva, Rosane			Frequency distribution of HCV resistance-associated variants in infected patients treated with direct-acting antivirals	INTERNATIONAL JOURNAL OF INFECTIOUS DISEASES	XX			Article						NS5A, NS3, Genotype, Virology, Hepatitis C virus, NS5B, Biology, Medicine, Hepacivirus, Virus, Genetics, Gene		Background: Hepatitis C virus (HCV) is a global public health problem. Second-generation direct-acting antivirals targeting non-structural regions on the viral genome are the cornerstone for treatment of chronic infection. However, resistance-associated variants (RAVs) have been reported to be associated with therapeutic failure. The aim of this study was to assess the frequency of variants, incl…	[Azeredo Cabral, Bianca Catarina; de Melo Silveira, Amanda Laryssa; Silva, Rosane] Univ Fed Rio de Janeiro, Inst Biofis Carlos Chagas Filho, Rio De Janeiro, Brazil; [Ramos, Juliene Antonio; Hoffmann, Luisa] Inst Fed Educ Ciencia & Tecnol Rio de Janeiro, Dept Biotecnol, Rio De Janeiro, Brazil; [dos Santos Nascimento, Erica Ramos; Ferreira, Selma Baia; Moraes Coelho, Henrique Sergio; Villela-Noguei…		Silva, R (corresponding author), 373 Carlos Chagas Filho St,Room G1-050, BR-21941902 Rio De Janeiro, RJ, Brazil.	silvaros@biof.ufrj.br								5	5											FEB	2022	115
J	Wang, GP; Schnell, GL; Kort, JJ; Sidhu, GS; Schuster, L; Tripathi, RL; Larsen, L; Michael, LC; Bergquist, K; Magee, A; Patel, CB; Whitlock, JA; Tamashiro, R; Peter, JA; Fried, MW; Nelson, DR				Wang, Gary P.; Schnell, Gretja L.; Kort, Jens J.; Sidhu, Gurjit S.; Schuster, Layla; Tripathi, Rakesh L.; Larsen, Lois; Michael, Larry C.; Bergquist, Ken; Magee, Ashley; Patel, Chandni B.; Whitlock, Joan A.; Tamashiro, Ryan; Peter, Joy A.; Fried, Michael W.; Nelson, David R.			Linkage of resistance-associated substitutions in GT1 sofosbuvir+NS5A inhibitor failures treated with glecaprevir/pibrentasvir	JOURNAL OF HEPATOLOGY	XXX			Article						Medicine, Internal medicine, NS5A, Sofosbuvir, Regimen, Gastroenterology, Randomized controlled trial, Ribavirin, Virology, Hepatitis C virus, Hepacivirus, Virus		Background & Aims: Retreatment with glecaprevir/pibrentasvir (G/P) resulted in a rate of sustained virologic response 12 weeks after treatment completion (SVR12) of >90% in HCV genotype 1 (GT1) patients who previously failed a regimen of sofosbuvir plus an NS5A inhibitor (NS5Ai). This study investigated the prevalence and impact of baseline NS3 and NS5A resistance-associated substitutions (RASs) …	[Wang, Gary P.; Sidhu, Gurjit S.; Schuster, Layla; Patel, Chandni B.; Whitlock, Joan A.; Tamashiro, Ryan] Univ Florida, Dept Med, Div Infect Dis & Global Med, Gainesville, FL USA; [Wang, Gary P.] North Florida South Georgia Vet Hlth Syst, Med Serv, Infect Dis Sect, Gainesville, FL USA; [Schnell, Gretja L.; Tripathi, Rakesh L.; Larsen, Lois] AbbVie Inc, N Chicago, IL USA; [Kort, Jens J.] AbbVie In…		Wang, GP (corresponding author), 1600 SW Archer Rd,D2-14E, Gainesville, FL 32610 USA.	gary.wang@medicine.ufl.edu								1	1											OCT	2021	75	4
J	Di Stefano, M; Ismail, MH; Leitner, T; Faleo, G; Adem, SAE; Elamin, MOME; Eltreifi, O; Alwazzeh, MJ; Fiore, JR; Santantonio, TA				Di Stefano, Mariantonietta; Ismail, Mona H.; Leitner, Thomas; Faleo, Giuseppina; Adem, Saada A. Elmnan; Elamin, Mohamed O. M. E.; Eltreifi, Obeidi; Alwazzeh, Marwan J.; Fiore, Jose R.; Santantonio, Teresa A.			Genetic Subtypes and Natural Resistance Mutations in HCV Genotype 4 Infected Saudi Arabian Patients	VIRUSES-BASEL	X			Article						NS5A, Genotype, Virology, Daclatasvir, NS3, NS5B, Medicine, Hepatitis C virus, Sofosbuvir, Internal medicine, Virus, Biology, Ribavirin, Hepacivirus, Genetics, Gene		This study aimed to characterize the HCV genetic subtypes variability and the presence of natural occurring resistance-associated substitutions (RASs) in Saudi Arabia patients. A total of 17 GT patients were analyzed. Sequence analysis of NS3, NS5A, and NS5B regions was performed by direct sequencing, and phylogenetic analyses were used to determine genetic subtypes, RAS, and polymorphisms. Nine …	[Di Stefano, Mariantonietta; Faleo, Giuseppina; Fiore, Jose R.; Santantonio, Teresa A.] Univ Foggia, Dept Clin & Expt Med, Sect Infect Dis, I-71122 Foggia, Italy; [Ismail, Mona H.; Elamin, Mohamed O. M. E.; Eltreifi, Obeidi; Alwazzeh, Marwan J.] Imam Abdulrahman Bin Faisal Univ, Coll Med, Dammam 32210, Saudi Arabia; [Ismail, Mona H.; Adem, Saada A. Elmnan] King Fahd Hosp Univ, Div Gastroenterol, …		Di Stefano, M (corresponding author), Univ Foggia, Dept Clin & Expt Med, Sect Infect Dis, I-71122 Foggia, Italy.	mariantonietta.distefano@unifg.it; moismail@iau.edu.sa; tkl@lanl.gov; giuseppina.faleo@unifg.it; sadem@iau.edu.sa; moElamin@iamedu.sa; oeltreifi@iau.edu.sa; mjalwazzeh@iau.edu.sa; jose.fiore@unifg.it; teresa.santantonio@unifg.it								12	12											SEP	2021	13	9
J	Morsica, G; Vercesi, R; Hasson, H; Messina, E; Uberti-Foppa, C; Bagaglio, S				Morsica, Giulia; Vercesi, Riccardo; Hasson, Hamid; Messina, Emanuela; Uberti-Foppa, Caterina; Bagaglio, Sabrina			Compartmentalization of Resistance-Associated Substitutions in HIV/HCV-Infected Patients: Possible Correlation with Infecting HCV Genotype	VIRUSES-BASEL	XXX			Article						NS5A, NS3, Genotype, Virology, Biology, Population, Hepatitis C virus, Liver biopsy, Hepacivirus, Medicine, Gene, Virus, Biopsy, Internal medicine, Genetics, Environmental health		Resistance-associated substitutions (RASs) may exist prior to treatment and contribute to the failure of treatment with direct-acting antivirals (DAAs). As the major site of HCV replication, naturally occurring variants with RASs may segregate into the liver. In the present study, we performed viral population sequencing to retrospectively investigate the NS3 and NS5A RAS profiles in 34 HIV/HCV c…	[Morsica, Giulia; Vercesi, Riccardo; Hasson, Hamid; Messina, Emanuela; Uberti-Foppa, Caterina; Bagaglio, Sabrina] Sci Inst Osped San Raffaele, Div Infect Dis, I-20132 Milan, Italy; [Uberti-Foppa, Caterina] Univ Vita Salute San Raffaele, Fac Med & Surg, I-20132 Milan, Italy		Morsica, G (corresponding author), Sci Inst Osped San Raffaele, Div Infect Dis, I-20132 Milan, Italy.	morsica.giulia@hsr.it; r.vercesi93@gmail.com; hasson.hamid@hsr.it; messina.emanuela@hsr.it; uberti.caterina@hsr.it; sabrinabagaglio@hotmail.com								0	0											AUG	2021	13	8
J	Ohya, K; Imamura, M; Teraoka, Y; Uchida, T; Fujino, H; Nakahara, T; Ono, A; Murakami, E; Yamauchi, M; Kawaoka, T; Miki, D; Tsuge, M; Abe-Chayama, H; Hayes, CN; Aikata, H; Ishida, Y; Tateno, C; Song, HJ; Miyayama, Y; Hijikata, M; Chayama, K				Ohya, Kazuki; Imamura, Michio; Teraoka, Yuji; Uchida, Takuro; Fujino, Hatsue; Nakahara, Takashi; Ono, Atsushi; Murakami, Eisuke; Yamauchi, Masami; Kawaoka, Tomokazu; Miki, Daiki; Tsuge, Masataka; Abe-Chayama, Hiromi; Hayes, C. Nelson; Aikata, Hiroshi; Ishida, Yuji; Tateno, Chise; Song, HoJoong; Miyayama, Yohei; Hijikata, Makoto; Chayama, Kazuaki			Novel drug resistance-associated substitutions against pibrentasvir emerged in genotype 1b hepatitis C virus-infected human hepatocyte transplanted mice	BIOCHEMICAL AND BIOPHYSICAL RESEARCH COMMUNICATIONS	X			Article						NS5A, Virology, Hepatitis C virus, Biology, Drug resistance, Genotype, Wild type, Combination therapy, Hepacivirus, Virus, Mutant, Pharmacology, Microbiology, Genetics, Gene		Combination therapy with glecaprevir and pibrentasvir (PIB) has high efficacy for patients with hepatitis C virus (HCV) infection except among those who experienced NS5A-P32 deletion (del) mutation during prior DAA treatment failure. However, some patients fail to achieve SVR through combination treatment even in the absence of NS5A-P32del. We analyzed emergence of NS5A resistance-associated subs…	[Ohya, Kazuki; Imamura, Michio; Teraoka, Yuji; Uchida, Takuro; Fujino, Hatsue; Nakahara, Takashi; Ono, Atsushi; Murakami, Eisuke; Yamauchi, Masami; Kawaoka, Tomokazu; Miki, Daiki; Hayes, C. Nelson; Aikata, Hiroshi; Chayama, Kazuaki] Hiroshima Univ, Inst Biomed & Hlth Sci, Dept Gastroenterol & Metab, Hiroshima, Japan; [Ohya, Kazuki; Imamura, Michio; Teraoka, Yuji; Uchida, Takuro; Fujino, Hatsue; N…		Chayama, K (corresponding author), Hiroshima Univ, Inst Biomed & Hlth Sci, Dept Gastroenterol & Metab, Minami Ku, 1-2-3 Kasumi, Hiroshima 7348551, Japan.	chayama@hiroshima-u.ac.jp								0	0											25-Jun	2021	559
J	Ahmed, HR; Waly, NGFM; Abd El-Baky, RM; Yahia, R; Hetta, HF; Elsayed, AM; Ibrahem, RA				Ahmed, Hala Rady; Waly, Nancy G. F. M.; Abd El-Baky, Rehab Mahmoud; Yahia, Ramadan; Hetta, Helal F.; Elsayed, Amr M.; Ibrahem, Reham Ali			Distribution of naturally -occurring NS5B resistance-associated substitutions in Egyptian patients with chronic Hepatitis C	PLOS ONE	XXX			Article						NS5B, Mutation, Hepatitis C virus, Virology, Genotype, Resistance mutation, Sofosbuvir, Ribavirin, Amino acid substitution, Drug resistance, Biology, Gene, Genetics, Virus, Medicine, Hepacivirus, Polymerase chain reaction, Reverse transcriptase		Background NS5B polymerase inhibitors represent the cornerstone of the present treatment of Hepatitis C virus infection (HCV). Naturally occurring substitution mutations to NS5B inhibitors have been recorded. The current study intended to demonstrate possible natural direct acting antiviral (DAA)-mutations of the HCV NS5B region in HCV patients in Minia governorate, Egypt. Methods Samples were co…	[Ahmed, Hala Rady; Waly, Nancy G. F. M.; Abd El-Baky, Rehab Mahmoud; Ibrahem, Reham Ali] Minia Univ, Fac Pharm, Dept Microbiol & Immunol, Al Minya, Egypt; [Abd El-Baky, Rehab Mahmoud; Yahia, Ramadan] Deraya Univ, Fac Pharm, Dept Microbiol & Immunol, Al Minya, Egypt; [Hetta, Helal F.] Assiut Univ, Fac Med, Dept Med Microbiol & Immunol, Assiut, Egypt; [Hetta, Helal F.] Merit Univ, Fac Med, Dept Med…		Abd El-Baky, RM (corresponding author), Minia Univ, Fac Pharm, Dept Microbiol & Immunol, Al Minya, Egypt.;Abd El-Baky, RM (corresponding author), Deraya Univ, Fac Pharm, Dept Microbiol & Immunol, Al Minya, Egypt.	rehab.mahmoud@mu.edu.eg								6	7											15-Apr	2021	16	4
J	Rahimi, P; Sharafi, H; Bahramali, G; SajadianFard, F; Asadi, NS; Alavian, SM; Mobarakeh, VI; Moravej, SZ				Rahimi, Pooneh; Sharafi, Heidar; Bahramali, Golnaz; SajadianFard, FaridehSadat; Asadi, Nafiseh Sadat; Alavian, Seyed Moayed; Mobarakeh, Vahid Iranpur; Moravej, Seyedeh Zahra			Prevalence of Naturally-Occurring NS5A and NS5B Resistance-Associated Substitutions in Iranian Patients With Chronic Hepatitis C Infection	FRONTIERS IN MICROBIOLOGY	XX			Article						NS5A, NS5B, Hepatitis C virus, Virology, Amino acid, Biology, Hepacivirus, Amino acid substitution, Drug resistance, Hepatitis C, Virus, Medicine, Genetics, Mutation, Gene		Background Hepatitis C virus (HCV), non-structural 5A (NS5A), and non-structural 5B (NS5B) resistance-associated substitutions (RASs) are the main causes of failure to direct-acting antiviral agents (DAAs). NS5A and NS5B RASs can occur in patients with HCV infection naturally and before exposure to DAAs. Objectives This study aimed to evaluate naturally-occurring NS5A and NS5B RASs in Iranian pat…	[Rahimi, Pooneh; Bahramali, Golnaz; SajadianFard, FaridehSadat; Asadi, Nafiseh Sadat; Mobarakeh, Vahid Iranpur; Moravej, Seyedeh Zahra] Pasteur Inst Iran, Dept Hepatitis & AIDS, Tehran, Iran; [Sharafi, Heidar; Alavian, Seyed Moayed] Middle East Liver Dis Ctr, Tehran, Iran		Rahimi, P (corresponding author), Pasteur Inst Iran, Dept Hepatitis & AIDS, Tehran, Iran.;Sharafi, H (corresponding author), Middle East Liver Dis Ctr, Tehran, Iran.	Pooneh5376@yahoo.com; h.sharafi@meldcenter.com								4	5											28-Jan	2021	11
J	da Silva, DL; Nunes, HM; Freitas, PEB				da Silva, Desiree Lopes; Nunes, Heloisa Marceliano; Bonfim Freitas, Pedro Eduardo			Natural prevalence of NS3 gene resistance-associated substitutions (RASs) in patients with chronic hepatitis C from the state of Para/Brazil	VIRUS RESEARCH	XX			Article						NS3, Simeprevir, Virology, Biology, Hepatitis C virus, Genotype, Ribavirin, Sanger sequencing, Gene, Protease, Protease inhibitor (pharmacology), NS5B, Virus, Hepacivirus, Genetics, DNA sequencing, Viral load, Enzyme, Biochemistry, Antiretroviral therapy		The resistance of hepatitis C virus (HCV) to direct-acting antiviral agents, used in chronic hepatitis C treatment, consists of a natural process resulting from resistance-associated substitutions (RASs) at specific amino acid regions. To identify and establish the natural prevalence of RASs in the NS3 gene in patients with chronic hepatitis C in the state of Par ' a, northern Brazil. Molecular a…	[da Silva, Desiree Lopes; Nunes, Heloisa Marceliano; Bonfim Freitas, Pedro Eduardo] Evandro Chagas Inst, Hepatol Dept, Belem, Para, Brazil		Freitas, PEB (corresponding author), Evandro Chagas Inst, Hepatol Dept, Belem, Para, Brazil.	pedrofreitas@iec.pa.gov.br								4	4											15-Jan	2021	292
J	Hashempour, T; Dehghani, B; Mousavi, Z; Akbari, T; Hasanshahi, Z; Moayedi, J; Yahaghi, M; Davarpanah, MA				Hashempour, Tayebeh; Dehghani, Behzad; Mousavi, Zahra; Akbari, Tahereh; Hasanshahi, Zahra; Moayedi, Javad; Yahaghi, Maryam; Davarpanah, Mohammad Ali			Association of Mutations in the NS5A-PKRBD Region and IFNL4 Genotypes with Hepatitis C Interferon Responsiveness and its Functional and Structural Analysis	CURRENT PROTEOMICS	XXX			Article						NS5A, Protein kinase R, Ribavirin, Genotype, Interferon, Hepatitis C virus, Biology, Virology, Alpha interferon, Single-nucleotide polymorphism, Protein kinase A, Hepacivirus, Kinase, Gene, Genetics, Virus, Mitogen-activated protein kinase kinase		Background: The cellular antiviral responses induced by interferons require some cellular protein kinase for its activation. Evidence indicated that a number of Hepatitis C Virus (HCV) proteins can repress double-stranded (ds) RNA-dependent Protein Kinase (PKR) function and help HCV to escape. However, the reports are controversial, some researchers have suggested that a region in Nonstructural 5…	[Hashempour, Tayebeh; Dehghani, Behzad; Mousavi, Zahra; Hasanshahi, Zahra; Moayedi, Javad] Shiraz Univ Med Sci, Nemazee Hosp, Clin Microbiol Res Ctr, Shiraz, Iran; [Akbari, Tahereh; Yahaghi, Maryam; Davarpanah, Mohammad Ali] Shiraz Univ Med Sci, Gastroenterohepatol Res Ctr, Dept Internal Med, Shiraz, Fars, Iran		Hashempour, T (corresponding author), Shiraz Univ Med Sci, Nemazee Hosp, Clin Microbiol Res Ctr, Shiraz, Iran.;Davarpanah, MA (corresponding author), Shiraz Univ Med Sci, Gastroenterohepatol Res Ctr, Dept Internal Med, Shiraz, Fars, Iran.	thashem@sums.ac.ir; Davarpanah@sums.ac.ir								13	13												2021	18	1
J	Mejer, N; Fahnoe, U; Galli, A; Ramirez, S; Weiland, O; Benfield, T; Bukh, J				Mejer, Niels; Fahnoe, Ulrik; Galli, Andrea; Ramirez, Santseharay; Weiland, Ola; Benfield, Thomas; Bukh, Jens			Mutations Identified in the Hepatitis C Virus (HCV) Polymerase of Patients with Chronic HCV Treated with Ribavirin Cause Resistance and Affect Viral Replication Fidelity	ANTIMICROBIAL AGENTS AND CHEMOTHERAPY	X			Article						Ribavirin, Virology, Hepatitis C virus, Virus, Hepacivirus, Polymerase, Viral replication, Hepatitis C, Medicine, Biology, Gene, Genetics		Ribavirin has been used for 25 years to treat patients with chronic hepatitis C virus (HCV) infection; however, its antiviral mechanism of action remains unclear. Here, we studied virus evolution in a subset of samples from a randomized 24-week trial of ribavirin monotherapy versus placebo in chronic HCV patients, as well as the viral resistance mechanisms of the observed ribavirin-associated mut…	[Mejer, Niels; Fahnoe, Ulrik; Galli, Andrea; Ramirez, Santseharay; Bukh, Jens] Univ Copenhagen, Hvidovre Hosp, Dept Infect Dis, Copenhagen Hepatitis C Program COHEP, Copenhagen, Denmark; [Mejer, Niels; Fahnoe, Ulrik; Galli, Andrea; Ramirez, Santseharay; Bukh, Jens] Univ Copenhagen, Fac Hlth & Med Sci, Dept Immunol & Microbiol, Copenhagen, Denmark; [Mejer, Niels; Fahnoe, Ulrik; Galli, Andrea; Rami…		Bukh, J (corresponding author), Univ Copenhagen, Hvidovre Hosp, Dept Infect Dis, Copenhagen Hepatitis C Program COHEP, Copenhagen, Denmark.;Bukh, J (corresponding author), Univ Copenhagen, Fac Hlth & Med Sci, Dept Immunol & Microbiol, Copenhagen, Denmark.;Benfield, T; Bukh, J (corresponding author), Hvidovre Univ Hosp, Dept Infect Dis, Hvidovre, Denmark.;Benfield, T (corresponding author), Univ C…	Thomas.Lars.Benfield@regionh.dk; jbukh@sund.ku.dk								8	8											DEC	2020	64	12
J	Fahnoe, U; Pedersen, MS; Solund, C; Ernst, A; Krarup, HB; Roge, BT; Christensen, PB; Laursen, AL; Gerstoft, J; Thielsen, P; Madsen, LG; Pedersen, AG; Schonning, K; Weis, N; Bukh, J				Fahnoe, Ulrik; Pedersen, Martin S.; Solund, Christina; Ernst, Anja; Krarup, Henrik B.; Roge, Birgit T.; Christensen, Peer B.; Laursen, Alex L.; Gerstoft, Jan; Thielsen, Peter; Madsen, Lone G.; Pedersen, Anders G.; Schonning, Kristian; Weis, Nina; Bukh, Jens			Global evolutionary analysis of chronic hepatitis C patients revealed significant effect of baseline viral resistance, including novel non-target sites, for DAA-based treatment and retreatment outcome	JOURNAL OF VIRAL HEPATITIS	XXX			Article						Chronic hepatitis, Baseline (sea), Medicine, Outcome (game theory), Hepatitis a virus, Internal medicine, Virology, Biology, Virus, Mathematics, Mathematical economics, Fishery		Direct-acting antivirals (DAAs) have proven highly effective against chronic hepatitis C virus (HCV) infection. However, some patients experience treatment failure, associated with resistance-associated substitutions (RASs). Our aim was to investigate the complete viral coding sequence in hepatitis C patients treated with DAAs to identify RASs and the effects of treatment on the viral population.…	[Fahnoe, Ulrik; Pedersen, Martin S.; Solund, Christina; Bukh, Jens] Copenhagen Univ Hosp, Dept Infect Dis, Copenhagen Hepatitis Program CO HEP C, Hvidovre, Denmark; [Fahnoe, Ulrik; Pedersen, Martin S.; Bukh, Jens] Univ Copenhagen, Fac Hlth & Med Sci, Dept Immunol & Microbiol, Copenhagen, Denmark; [Pedersen, Martin S.; Schonning, Kristian] Copenhagen Univ Hosp, Dept Clin Microbiol, Hvidovre, Denma…		Bukh, J (corresponding author), Hvidovre Univ Hosp, Dept Infect Dis 144, Kettegaard Alle 30, DK-2650 Hvidovre, Denmark.	jbukh@sund.ku.dk								8	8											FEB	2021	28	2
J	Morishita, N; Sakamori, R; Yamada, T; Kai, Y; Tahata, Y; Urabe, A; Yamada, R; Kodama, T; Hikita, H; Doi, Y; Tamura, S; Hagiwara, H; Imai, Y; Iio, S; Tatsumi, T; Takehara, T				Morishita, Naoki; Sakamori, Ryotaro; Yamada, Tomomi; Kai, Yugo; Tahata, Yuki; Urabe, Ayako; Yamada, Ryoko; Kodama, Takahiro; Hikita, Hayato; Doi, Yoshinori; Tamura, Shinji; Hagiwara, Hideki; Imai, Yasuharu; Iio, Sadaharu; Tatsumi, Tomohide; Takehara, Tetsuo			Pre-existing minor variants with NS5A L31M/V-Y93H double substitution are closely linked to virologic failure with asunaprevir plus daclatasvir treatment for genotype 1b hepatitis C virus infection	PLOS ONE	X			Article						NS5A, Daclatasvir, Deep sequencing, Virology, Amino acid substitution, Genotype, Biology, Hepatitis C virus, Virus, Hepacivirus, Genetics, Gene, Mutation, Ribavirin, Genome		Background L31 and Y93 in the NS5A region of the hepatitis C virus (HCV) are the most important substitution positions associated with resistance to direct-acting antiviral (DAA) treatment. Methods We analyzed the frequency of NS5A L31M/V and Y93/H in NS5A inhibitor-naive HCV genotype 1 patients who received asunaprevir plus daclatasvir combination treatment using a conventional sequencing method…	[Morishita, Naoki; Sakamori, Ryotaro; Kai, Yugo; Tahata, Yuki; Urabe, Ayako; Yamada, Ryoko; Kodama, Takahiro; Hikita, Hayato; Tatsumi, Tomohide; Takehara, Tetsuo] Osaka Univ, Grad Sch Med, Dept Gastroenterol & Hepatol, Suita, Osaka, Japan; [Yamada, Tomomi] Osaka Univ Hosp, Dept Med Innovat, Suita, Osaka, Japan; [Doi, Yoshinori] KKR Otemae Hosp, Osaka, Osaka, Japan; [Tamura, Shinji] Minoh City Hos…		Takehara, T (corresponding author), Osaka Univ, Grad Sch Med, Dept Gastroenterol & Hepatol, Suita, Osaka, Japan.	takehara@gh.med.osaka-u.ac.jp								2	2											16-Jun	2020	15	6
J	Aguiar, BF; Campos, GRF; Rodrigues, JPV; Marques, NN; Molina, BF; Bittar, C; Souza, FF; Martinelli, ADC; Rahal, P; Pereira, LRL				Aguiar, Bruna Forte; Campos, Guilherme Rodrigues Fernandes; Rodrigues, Joao Paulo Vilela; Marques, Nayara Nathie; Molina, Barbara Floriano; Bittar, Cintia; Souza, Fernanda Fernandes; Martinelli, Ana de Lourdes Candolo; Rahal, Paula; Pereira, Leonardo Regis Leira			Baseline resistance associated substitutions in HCV genotype 1 infected cohort treated with Simeprevir, Daclatasvir and Sofosbuvir in Brazil	CLINICS AND RESEARCH IN HEPATOLOGY AND GASTROENTEROLOGY	X			Article						Daclatasvir, Simeprevir, Sofosbuvir, Medicine, Ribavirin, Internal medicine, Hepatitis C virus, Population, Hepatitis C, Virology, NS5A, Cohort, Gastroenterology, Hepacivirus, Virus, Environmental health		Background: The World Health Organization estimates that 1% of the world population (71 million) is infected with hepatitis C virus (HCV). In 2015, three direct-acting antivirals (DAAs), simeprevir (SMV), sofosbuvir (SOF) and daclatasvir (DCV) were included in the Brazilian protocol for the treatment of chronic hepatitis C. Despite the fact that the use of these drugs is associated with higher tr…	[Aguiar, Bruna Forte; Rodrigues, Joao Paulo Vilela; Pereira, Leonardo Regis Leira] Univ Sao Paulo, FCFRP USP, Ribeirao Preto Fac Pharmaceut Sci, Cafe Ave, BR-14040903 Ribeirao Preto, SP, Brazil; [Campos, Guilherme Rodrigues Fernandes; Marques, Nayara Nathie; Molina, Barbara Floriano; Bittar, Cintia; Rahal, Paula] UNESP Sao Paulo State Univ, Inst Biosci, Dept Biol Language & Exact Sci IBILCE, Cris…		Campos, GRF (corresponding author), UNESP Sao Paulo State Univ, Inst Biosci, Dept Biol Language & Exact Sci IBILCE, Cristovao Colombo St 2265, BR-15054000 Sao Jose Do Rio Preto, SP, Brazil.	bforteaguiar@gmail.com; guilhermecampos07@hotmail.com; jpvilela@fcfrp.usp.br; nayaranmarques@gmail.com; barbaraflorianomolina@gmail.com; cibittar@gmail.com; fernandafernandes@hcrp.usp.br; fernandafernandes@hcrp.usp.br; rahalp@yahoo.com.br; lpereira@fcfrp.usp.br								7	7											JUN	2020	44	3
J	Sayan, M; Yildirim, FS; Akhan, S; Yildirim, AA; Sirin, G; Cabalak, M; Demir, M; Can, S; Ersöz, G; Altintas, E; Ensaroglu, F; Akbulut, A; Sener, A; Deveci, A				Sayan, Murat; Yildirim, Figen Sarigul; Akhan, Sila; Yildirim, Arzu Altuncekic; Sirin, Goktug; Cabalak, Mehmet; Demir, Mehmet; Can, Selver; Ersoz, Gulden; Altintas, Engin; Ensaroglu, Fatih; Akbulut, Ayhan; Sener, Alper; Deveci, Aydin			NS5A resistance - associated substitutions in chronic hepatitis C patients with direct acting antiviral treatment failure in Turkey	INTERNATIONAL JOURNAL OF INFECTIOUS DISEASES	X			Article						NS5A, Medicine, Regimen, Internal medicine, Hepatitis C, Population, Cohort, Hepatitis C virus, Virology, Hepacivirus, Virus, Environmental health		Objectives: Chronic hepatitis C (CHC) is now a more curable disease with new direct acting antivirals (DAA). Although high sustained virologic response rates, failures still occur in DAA regimens. Our objective in this study was to characterize the real-life presence of clinically relevant resistance - associated substitutions (RASs) in the HCV NS5A gene in CHC patients whose DAA regimen has fail…	[Sayan, Murat] Kocaeli Univ, PCR Unit, Clin Lab, Fac Med, Kocaeli, Turkey; [Sayan, Murat] Univ Near East, Res Ctr Expt Hlth Sci, Nicosia, Cyprus; [Yildirim, Figen Sarigul] Univ Hlth Sci, Antalya Educ & Res Hosp, Dept Infect Dis, Antalya, Turkey; [Akhan, Sila] Kocaeli Univ, Dept Infect Dis, Fac Med, Kocaeli, Turkey; [Yildirim, Arzu Altuncekic] Univ Ordu, Dept Infect Dis, Fac Med, Ordu, Turkey; [Si…		Sayan, M (corresponding author), Univ Hosp Kocaeli, Clin Lab, PCR Unit, Eski Istanbul Yolu,Umuttepe Campus, TR-41380 Kocaeli, Turkey.	murat.sayan@kocaeli.edu.tr								9	9											JUN	2020	95
J	Khan, HU; Khan, S; Shah, MA; Attaullah, S; Malik, MA				Khan, Hafeez Ullah; Khan, Sanaullah; Shah, Muhammad Akbar; Attaullah, Sobia; Malik, Muhammad Arshad			Pre-existing resistance associated polymorphisms to NS3 protease inhibitors in treatment naive HCV positive Pakistani patients	PLOS ONE	X			Article						NS3, Hepatitis C virus, Sanger sequencing, Genotype, Medicine, Internal medicine, Virology, Protease, Chronic hepatitis, Hepatitis C, Gastroenterology, Virus, Biology, DNA sequencing, Gene, Genetics, Enzyme, Biochemistry		Chronic Hepatitis C Virus (HCV) infection is still a major health issue especially in endemic areas where fewer direct-acting virals (DAAs) are treatment options. Some HCV variants are associated with resistance and it reduces DAAs success where pre-existing variants prevail. In this study, we investigated resistance-associated polymorphisms (RAPs) in the HCV NS3 region from DAAs naive Pakistani …	[Khan, Hafeez Ullah; Khan, Sanaullah] Univ Peshawar, Dept Zool, Peshawar, Khyber Pakhtunk, Pakistan; [Shah, Muhammad Akbar] Khyber Teaching Hosp, Dept Med, Peshawar, Khyber Pakhtunk, Pakistan; [Attaullah, Sobia] Islamia Coll Peshawar, Dept Zool, Peshawar, Khyber Pakhtunk, Pakistan; [Malik, Muhammad Arshad] Int Islamic Univ, Dept Biol Sci, Islamabad, Pakistan; [Malik, Muhammad Arshad] Int Islamic …		Khan, S (corresponding author), Univ Peshawar, Dept Zool, Peshawar, Khyber Pakhtunk, Pakistan.	sanaullahkhan@uop.edu.pk								3	3											10-Apr	2020	15	4
J	Bagaglio, S; Hasson, H; Peano, L; Vercesi, R; Messina, E; Galli, A; Uberti-Foppa, C; Morsica, G				Bagaglio, Sabrina; Hasson, Hamid; Peano, Luca; Vercesi, Riccardo; Messina, Emanuela; Galli, Andrea; Uberti-Foppa, Caterina; Morsica, Giulia			A Prospective Italian Study on Baseline NS3 and NS5A Resistance to Direct-Acting Antivirals in a Real-World Setting of HIV-1/HCV Coinfected Patients and Association with Treatment Outcome	VIRUSES-BASEL	XXX			Article						NS5A, NS3, Medicine, Internal medicine, Human immunodeficiency virus (HIV), Virology, Hepatitis C virus, Hepacivirus, Viral disease, Virus		We prospectively evaluated the frequency of natural resistance-associated substitutions (RASs) in the NS3 and NS5A regions according to different HCV genotypes and their possible effect on treatment outcome in HIV-1/HCV patients treated with direct-acting antivirals (DAAs). Baseline RASs in the NS3 and NS5A domains were investigated in 62 HIV-1/HCV patients treated with DAAs: 23 patients harbored…	[Bagaglio, Sabrina; Hasson, Hamid; Vercesi, Riccardo; Messina, Emanuela; Galli, Andrea; Morsica, Giulia] Osped San Raffaele, Div Infect Dis, IRCCS, I-20132 Milan, Italy; [Peano, Luca] Ordine Med Valle Aosta, I-11100 Aosta, Italy; [Vercesi, Riccardo] Univ Milano Bicocca, Dept Biotechnol & Biosci, I-20126 Milan, Italy; [Uberti-Foppa, Caterina] Univ Vita Salute San Raffaele, I-20132 Milan, Italy		Morsica, G (corresponding author), Osped San Raffaele, Div Infect Dis, IRCCS, I-20132 Milan, Italy.	bagaglio.sabrina@hsr.it; hasson.hamid@hsr.it; lucapeano53@gmail.com; r.vercesi93@gmail.com; messina.emanuela@hsr.it; galli.andrea@hsr.it; uberti.caterina@hsr.it; morsica.giulia@hsr.it								2	2											MAR	2020	12	3
J	Chen, Q; Perales, C; Soria, ME; García-Cehic, D; Gregori, J; Rodríguez-Frías, F; Buti, M; Crespo, J; Calleja, JL; Tabernero, D; Vila, M; Lázaro, F; Rando-Segura, A; Nieto-Aponte, L; Llorens-Revull, M; Cortese, MF; Fernandez-Alonso, I; Castellote, J; Niubó, J; Imaz, A; Xiol, X; Castells, L; Riveiro-Barciela, M; Llaneras, J; Navarro, J; Vargas-Blasco, V; Augustin, S; Conde, I; Rubín, A; Prieto, M; …				Chen, Qian; Perales, Celia; Eugenia Soria, Maria; Garcia-Cehic, Damir; Gregori, Josep; Rodriguez-Frias, Francisco; Buti, Maria; Crespo, Javier; Luis Calleja, Joe; Tabernero, David; Vila, Marta; Lazaro, Fernando; Rando-Segura, Ariadna; Nieto-Aponte, Leonardo; Llorens-Revull, Meritxell; Francesca Cortese, Maria; Fernandez-Alonso, Irati; Castellote, Jose; Niubo, Jordi; Imaz, Arkaitz; Xiol, Xavier; C…			Deep-sequencing reveals broad subtype-specific HCV resistance mutations associated with treatment failure	ANTIVIRAL RESEARCH	X			Article						NS5A, Ribavirin, Hepatitis C virus, NS5B, Sofosbuvir, Medicine, Virology, Genotype, Hepacivirus, Interferon, Internal medicine, Deep sequencing, Hepatitis C, Pegylated interferon, Virus, Biology, Gene, Genetics, Genome		A percentage of hepatitis C virus (HCV)-infected patients fail direct acting antiviral (DAA)-based treatment regimens, often because of drug resistance-associated substitutions (RAS). The aim of this study was to characterize the resistance profile of a large cohort of patients failing DAA-based treatments, and investigate the relationship between HCV subtype and failure, as an aid to optimizing …	[Chen, Qian; Perales, Celia; Eugenia Soria, Maria; Garcia-Cehic, Damir; Gregori, Josep; Buti, Maria; Llorens-Revull, Meritxell; Fernandez-Alonso, Irati; Castells, Lluis; Riveiro-Barciela, Mar; Llaneras, Jordi; Vargas-Blasco, Victor; Augustin, Salvador; Sauleda, Silvia; Bes, Marta; Carbonell, Judit; Vargas-Accarino, Elena; Ruzo, Sofia P.; Guerrero-Murillo, Mercedes; Von Massow, Georg; Isabel Costa…		Esteban, JI; Quer, J (corresponding author), VHIR HUVH, Liver Dis Lab Viral Hepatitis, Internal Med Dept, Barcelona 08035, Spain.	jignacio.esteban@ciberehd.org; josep.quer@vhir.org								35	36											FEB	2020	174
J	Martínez, AP; García, G; Ridruejo, E; Culasso, ACA; Pérez, PS; Pereson, MJ; Neukam, K; Flichman, D; Di Lello, FA				Martinez, Alfredo P.; Garcia, Gabriel; Ridruejo, Ezequiel; Culasso, Andres C. A.; Perez, Paula S.; Pereson, Matias J.; Neukam, Karin; Flichman, Diego; Di Lello, Federico A.			Hepatitis C virus genotype 1 infection: Prevalence of NS5A and NS5B resistance-associated substitutions in naive patients from Argentina	JOURNAL OF MEDICAL VIROLOGY	XX			Article						NS5A, NS5B, Virology, Hepatitis C virus, Genotype, Molecular epidemiology, Drug resistance, Medicine, Biology, Hepacivirus, Virus, Microbiology, Genetics, Gene		Direct acting antiviral (DAA) therapy against hepatitis C virus (HCV) increases sustained virologic response rates. Nevertheless, drug resistance has occasionally been associated with failure to DAA. However, the information about the prevalence of NS5A and NS5B resistance-associated substitutions (RASs) in Argentina is very scarce. In this study, we determine the prevalence of NS5A and NS5B resi…	[Martinez, Alfredo P.] Ctr Educ Med & Invest Clin Norberto Quirno CEMIC, Virol Sect, Buenos Aires, DF, Argentina; [Garcia, Gabriel; Culasso, Andres C. A.; Pereson, Matias J.; Flichman, Diego; Di Lello, Federico A.] Univ Buenos Aires, Fac Farm & Bioquim, Dept Microbiol Inmunol & Biotecnol, Catedra Virol, Buenos Aires, DF, Argentina; [Ridruejo, Ezequiel] Ctr Educ Med & Invest Clin Norberto Quirno C…		Di Lello, FA (corresponding author), Univ Buenos Aires, Fac Farm & Bioquim, Junin 956,4 Piso,1113, Buenos Aires, DF, Argentina.	fadilello@ffyb.uba.ar								9	10											NOV	2019	91	11
J	Parczewski, M; Kordek, J; Janczewska, E; Pisula, A; Lojewski, W; Socha, L; Wawrzynowicz-Syczewska, M; Bociaga-Jasik, M; Szymczak, A; Cielniak, I; Siwak, E; Mularska, E; Aksak-Was, B; Urbanska, A; Lübke, N				Parczewski, M.; Kordek, J.; Janczewska, E.; Pisula, A.; Lojewski, W.; Socha, L.; Wawrzynowicz-Syczewska, M.; Bociaga-Jasik, M.; Szymczak, A.; Cielniak, I; Siwak, E.; Mularska, E.; Aksak-Was, B.; Urbanska, A.; Luebke, N.			Hepatitis C virus (HCV) genotype 1 NS5A resistance-associated variants are associated with advanced liver fibrosis independently of HCV-transmission clusters	CLINICAL MICROBIOLOGY AND INFECTION	XXX			Article						NS5A, Hepatitis C virus, Virology, Genotype, Hepatitis C, Hepacivirus, Transmission (telecommunications), Medicine, Virus, Biology, Genetics, Gene, Computer science, Telecommunications		Objectives: The aim of the study was to characterize the differences in the frequencies of NS3 and NS5A resistance-associated variants (RAVs) among Polish therapy-naive genotype 1 (G1) hepatitis C virus (HCV)-monoinfected and human immunodeficiency virus (HIV)/HCV-coinfected patients including clustering patterns and association of RAV frequency with liver fibrosis. Methods: NS3/NS5A RAVs were id…	[Parczewski, M.; Kordek, J.; Aksak-Was, B.; Urbanska, A.] Pomeranian Med Univ, Dept Infect Trop Dis & Immune Deficiency, Szczecin, Poland; [Janczewska, E.; Pisula, A.] ID Clin, Myslowice, Poland; [Lojewski, W.] Reg Hosp Zielona Gora, Dept Infect Dis, Zielona Gora, Poland; [Socha, L.; Wawrzynowicz-Syczewska, M.] Pomeranian Med Univ, Dept Infect Dis Hepatol & Liver Transplantat, Szczecin, Poland; […		Parczewski, M (corresponding author), Pomeranian Med Univ, Dept Infect Trop Dis & Immune Deficiency, Arkonska 4, PL-71455 Szczecin, Poland.	mparczewski@yahoo.co.uk								7	7											APR	2019	25	4
J	Pham, LV; Jensen, SB; Fahnoe, U; Pedersen, MS; Tang, Q; Ghanem, L; Ramirez, S; Humes, D; Serre, SBN; Schonning, K; Bukh, J; Gottwein, JM				Pham, Long V.; Jensen, Sanne Brun; Fahnoe, Ulrik; Pedersen, Martin Schou; Tang, Qi; Ghanem, Lubna; Ramirez, Santseharay; Humes, Daryl; Serre, Stephanie B. N.; Schonning, Kristian; Bukh, Jens; Gottwein, Judith M.			HCV genotype 1-6 NS3 residue 80 substitutions impact protease inhibitor activity and promote viral escape	JOURNAL OF HEPATOLOGY	X			Article						Simeprevir, Biology, Genotype, Virology, Hepatitis C virus, NS3, Genetics, Virus, Gene, Ribavirin		Background & Aims: Protease inhibitors (PIs) are of central importance in the treatment of patients with chronic hepatitis C virus (HCV) infection. HCV NS3 protease (NS3P) position 80 displays polymorphisms associated with resistance to the PI simeprevir for HCV genotype 1a. We investigated the effects of position-80-substitutions on fitness and PI-resistance for HCV genotypes 1-6, and analyzed e…	[Pham, Long V.; Jensen, Sanne Brun; Fahnoe, Ulrik; Pedersen, Martin Schou; Tang, Qi; Ghanem, Lubna; Ramirez, Santseharay; Humes, Daryl; Serre, Stephanie B. N.; Bukh, Jens; Gottwein, Judith M.] Copenhagen Univ Hosp, Dept Infect Dis, Copenhagen Hepatitis C Program CO HEP, Hvidovre, Denmark; [Pham, Long V.; Jensen, Sanne Brun; Fahnoe, Ulrik; Pedersen, Martin Schou; Tang, Qi; Ghanem, Lubna; Ramirez, …		Gottwein, JM (corresponding author), Copenhagen Univ Hosp, Dept Infect Dis, Copenhagen Hepatitis C Program CO HEP, Hvidovre, Denmark.;Gottwein, JM (corresponding author), Univ Copenhagen, Fac Hlth & Med Sci, Dept Immunol & Microbiol, Copenhagen, Denmark.	jgottwein@sund.ku.dk								32	34											MAR	2019	70	3
J	Sharafi, H; Maleki, S; Alavian, SM				Sharafi, Heidar; Maleki, Saeideh; Alavian, Seyed Moayed			Prevalence of hepatitis C virus NS5A resistance-associated substitutions in chronic infection with genotype 1: A pooled analysis based on deposited sequences in GenBank	VIRUS RESEARCH	XX			Article						NS5A, GenBank, Hepatitis C virus, Virology, Biology, Genotype, Hepacivirus, Virus, Gene, Genetics		Introduction: Resistance-associated substitutions (RASs) in the NS5A gene of hepatitis C virus (HCV) has been studied as one of the predictors of response to NS5A inhibitor-containing regimens. This study aimed to evaluate the prevalence of pre-treatment naturally-occurring NS5A RASs in HCV isolates from patients with chronic HCV genotype 1 (HCV-1) infection retrieved from GenBank. Methods: In th…	[Sharafi, Heidar; Alavian, Seyed Moayed] Baqiyatallah Univ Med Sci, Baqiyatallah Res Ctr Gastroenterol & Liver Dis, Tehran, Iran; [Sharafi, Heidar; Maleki, Saeideh; Alavian, Seyed Moayed] Middle East Liver Dis MELD Ctr, Tehran, Iran		Alavian, SM (corresponding author), Baqiyatallah Univ Med Sci, Baqiyatallah Res Ctr Gastroenterol & Liver Dis BR, Tehran, Iran.	alavian@thc.ir								5	6											2-Jan	2019	259
J	Nguyen, T; Akhavan, S; Caby, F; Bonyhay, L; Larrouy, L; Gervais, A; Lebray, P; Poynard, T; Calmus, Y; Simon, A; Valantin, MA; Calvez, V; Marcelin, AG; Todesco, E				Thuy Nguyen; Akhavan, Sepideh; Caby, Fabienne; Bonyhay, Luminita; Larrouy, Lucile; Gervais, Anne; Lebray, Pascal; Poynard, Thierry; Calmus, Yvon; Simon, Anne; Valantin, Marc-Antoine; Calvez, Vincent; Marcelin, Anne-Genevieve; Todesco, Eve			Net emergence of substitutions at position 28 in NS5A of hepatitis C virus genotype 4 in patients failing direct-acting antivirals detected by next-generation sequencing	INTERNATIONAL JOURNAL OF ANTIMICROBIAL AGENTS	X			Article						NS5A, Sanger sequencing, NS5B, Virology, Genotype, Hepatitis C virus, Biology, DNA sequencing, Mutation, Genetics, Massive parallel sequencing, Virus, Gene, Hepacivirus		More data on resistance of HCV genotype (GT) 3 and 4 to direct-acting antivirals (DAAs) are still needed. Here we investigated the presence of resistance-associated substitutions (RASs) pre-and post-treatment and their emergence under DAAs in HCV GT3-and GT4-infected patients failing DAA regimens by next-generation sequencing (NGS). Sanger sequencing and NGS were performed on NS5B and NS5A in pla…	[Thuy Nguyen; Calvez, Vincent; Marcelin, Anne-Genevieve; Todesco, Eve] Sorbonne Univ, Hop Pitie Salpetriere, AP HP,INSERM,Lab Virol, Inst Pierre Louis Epidemiol & Sante Publ iPLESP, F-75013 Paris, France; [Akhavan, Sepideh] Sorbonne Univ, Hop Pitie Salpetriere, AP HP, INSERM,CIMI Paris,Lab Virol, F-75013 Paris, France; [Caby, Fabienne; Valantin, Marc-Antoine] Sorbonne Univ, Hop Pitie Salpetriere,…		Nguyen, T (corresponding author), Sorbonne Univ, Hop Pitie Salpetriere, AP HP,INSERM,Lab Virol, Inst Pierre Louis Epidemiol & Sante Publ iPLESP, F-75013 Paris, France.;Nguyen, T (corresponding author), Hop La Pitie Salpetriere, Bat CERVI, Serv Virol, 83 Bd Hop, F-75013 Paris, France.	thithu-thuy.nguyen@aphp.fr								7	7											JAN	2019	53	1
J	Wu, RH; Geng, DF; Chi, XM; Wang, XM; Gao, XZ; Xu, HQ; Shi, Y; Guan, YZ; Wang, Y; Jin, JL; Ding, YH; Niu, JQ				Wu, Ruihong; Geng, Dongfeng; Chi, Xiumei; Wang, Xiaomei; Gao, Xiuzhu; Xu, Hongqin; Shi, Ying; Guan, Yazhe; Wang, Yang; Jin, Jinglan; Ding, Yanhua; Niu, Junqi			Computational analysis of naturally occurring resistance-associated substitutions in genes NS3, NS5A, and NS5B among 86 subtypes of hepatitis C virus worldwide	INFECTION AND DRUG RESISTANCE	X			Article						NS5A, NS3, NS5B, Hepatitis C virus, Virology, Biology, Gene, Genetics, Virus, Hepacivirus		Background and objective: Direct-acting antivirals (DAA) facing resistance continue to be used in some areas worldwide. Thus, identifying hepatitis C virus (HCV) genotypes/ subtypes and loci with certain prevalent resistance-associated substitutions (RASs) deserves attention. We investigated the global and regional frequencies of naturally occurring RASs among all confirmed HCV subtypes (n=86) an…	[Wu, Ruihong; Chi, Xiumei; Wang, Xiaomei; Gao, Xiuzhu; Xu, Hongqin; Shi, Ying; Guan, Yazhe; Wang, Yang; Jin, Jinglan; Niu, Junqi] First Hosp Jilin Univ, Dept Hepatol, Changchun 130021, Jilin, Peoples R China; [Geng, Dongfeng] First Hosp Jilin Univ, Ctr Prenatal Diag, Ctr Reprod Med, Changchun 130021, Jilin, Peoples R China; [Ding, Yanhua] First Hosp Jilin Univ, Phase 1 Clin Res Ctr, Changchun 130…		Niu, JQ (corresponding author), First Hosp Jilin Univ, Dept Hepatol, Changchun 130021, Jilin, Peoples R China.;Ding, YH (corresponding author), First Hosp Jilin Univ, Phase 1 Clin Res Ctr, Changchun 130021, Jilin, Peoples R China.	dingyanhua2003@126.com; junqiniu@aliyun.com								9	9												2019	12
J	Velázquez-Moctezuma, R; Galli, A; Law, M; Bukh, J; Prentoe, J				Velazquez-Moctezuma, Rodrigo; Galli, Andrea; Law, Mansun; Bukh, Jens; Prentoe, Jannick			Hepatitis C Virus-Escape Studies for Human Monoclonal Antibody AR4A Reveal Isolate-Specific Resistance and a High Barrier to Resistance	JOURNAL OF INFECTIOUS DISEASES	X			Article						Virology, Hepatitis C virus, Biology, Neutralization, Infectivity, Hypervariable region, Virus, Antibody, Immunology		Global control of hepatitis C virus (HCV) depends on development of a prophylactic vaccine. We studied escape for cross-genotype-reactive neutralizing antibody AR4A, providing valuable information for HCV vaccine design. We cultured HCV core-NS2 recombinants H77 (genotype 1a)/JFH1 or the highly antibody-susceptible hypervariable region 1 (HVR1)-deleted variants H77/JFH1(Delta HVR1) and J6(genotyp…	[Velazquez-Moctezuma, Rodrigo; Galli, Andrea; Bukh, Jens; Prentoe, Jannick] Hvidovre Univ Hosp, Dept Infect Dis, Copenhagen Hepatitis C Program CO HEP, Hvidovre, Denmark; [Velazquez-Moctezuma, Rodrigo; Galli, Andrea; Bukh, Jens; Prentoe, Jannick] Hvidovre Univ Hosp, Clin Res Ctr, Hvidovre, Denmark; [Velazquez-Moctezuma, Rodrigo; Galli, Andrea; Bukh, Jens; Prentoe, Jannick] Univ Copenhagen, Fac Hl…		Prentoe, J (corresponding author), Copenhagen Univ Hosp, Dept Infect Dis, 144,Kettegaards Alle 30, DK-2650 Hvidovre, Denmark.	jprentoe@sund.ku.dk; jprentoe@sund.ku.dk								14	15											1-Jan	2019	219	1
J	Jeong, Y; Jin, B; Lee, HW; Park, HJ; Park, JY; Kim, DY; Han, KH; Ahn, SH; Kim, S				Jeong, Y.; Jin, B.; Lee, H. W.; Park, H. J.; Park, J. Y.; Kim, D. Y.; Han, K. -H.; Ahn, S. H.; Kim, S.			Evolution and persistence of resistance-associated substitutions of hepatitis C virus after direct-acting antiviral treatment failures	JOURNAL OF VIRAL HEPATITIS	XX			Article						NS5A, NS3, Virology, Daclatasvir, Biology, Hepatitis C virus, Complementation, Viral replication, Virus, Mutant, Hepacivirus, Genetics, Ribavirin, Gene		Daclatasvir plus asunaprevir (DCV+ASV) treatment is an all-oral direct-acting antiviral (DAA) therapy for the genotype 1b HCV-infected patients. In this study, we investigated how resistance-associated substitutions (RASs) evolved after treatment failures and assessed the effect of those substitutions on viral fitness. Sequencing of NS5A and NS3 revealed typical RASs after treatment failures. Int…	[Jeong, Y.; Jin, B.; Han, K. -H.; Ahn, S. H.] Yonsei Univ, Coll Med, Brain Korea Plus Project Med Sci 21, Seoul, South Korea; [Jeong, Y.; Jin, B.; Lee, H. W.; Park, H. J.; Park, J. Y.; Kim, D. Y.; Han, K. -H.; Ahn, S. H.; Kim, S.] Severance Hosp, Yonsei Liver Ctr, Seoul, South Korea; [Lee, H. W.; Park, J. Y.; Kim, D. Y.; Han, K. -H.; Ahn, S. H.; Kim, S.] Yonsei Univ, Coll Med, Inst Gastroenterol,…		Ahn, SH (corresponding author), Yonsei Univ, Coll Med, Dept Internal Med, Seoul, South Korea.;Kim, S (corresponding author), Inst Pasteur Korea, Zoonot Virus Lab, Seongnam Si, Gyeonggi Do, South Korea.	ahnsh@yuhs.ac; seungtaek.kim@ip-korea.org								18	18											NOV	2018	25	11
J	Krishnan, P; Pilot-Matias, T; Schnell, G; Tripathi, R; Ng, TI; Reisch, T; Beyer, J; Dekhtyar, T; Irvin, M; Xie, WG; Larsen, L; Mensa, FJ; Collins, C				Krishnan, Preethi; Pilot-Matias, Tami; Schnell, Grega; Tripathi, Rakesh; Ng, Teresa I.; Reisch, Thomas; Beyer, Jill; Dekhtyar, Tatyana; Irvin, Michelle; Xie, Wangang; Larsen, Lois; Mensa, Federico J.; Collins, Christine			Pooled Resistance Analysis in Patients with Hepatitis C Virus Genotype 1 to 6 Infection Treated with Glecaprevir-Pibrentasvir in Phase 2 and 3 Clinical Trials	ANTIMICROBIAL AGENTS AND CHEMOTHERAPY	XXX			Article						Ribavirin, Sofosbuvir, Internal medicine, Hepatitis C virus, Medicine, Cirrhosis, Gastroenterology, Hepatitis C, Genotype, Clinical trial, Virus, Virology, Biology, Biochemistry, Gene		Over 2,200 patients infected with hepatitis C virus (HCV) genotypes (GT) 1 to 6, with or without cirrhosis, who were treatment naive or experienced to interferon, ribavirin, and/or sofosbuvir were treated with glecaprevir/pibrentasvir for 8, 12, or 16 weeks in eight registrational phase 2 and 3 clinical studies. High rates of sustained virologic response at 12 weeks postdosing (SVR12) were achiev…	[Krishnan, Preethi; Pilot-Matias, Tami; Schnell, Grega; Tripathi, Rakesh; Ng, Teresa I.; Reisch, Thomas; Beyer, Jill; Dekhtyar, Tatyana; Irvin, Michelle; Xie, Wangang; Larsen, Lois; Mensa, Federico J.; Collins, Christine] AbbVie Inc, Res & Dev, N Chicago, IL 60064 USA		Krishnan, P (corresponding author), AbbVie Inc, Res & Dev, N Chicago, IL 60064 USA.	preethi.krishnan@abbvie.com								50	52											OCT	2018	62	10
J	Moreira, RC; Santos, APD; Lisboa-Neto, G; Mendes-Corrêa, MCJ; Lemos, M; Malta, FM; Santana, RAF; Dastoli, GTF; de Castro, VFD; Pinho, JRR				Moreira, Regina Celia; de Torres Santos, Ana Paula; Lisboa-Neto, Gaspar; Jacintho Mendes-Correa, Maria Cassia; Lemos, Marcilio Figueiredo; Malta, Fernanda Mello; Ferraz Santana, RAbia Anita; Fernando Dastoli, Gregorio Tadeu; Duarte de Castro, Vanessa Fusco; Rebello Pinho, Joao Renato			Prevalence of naturally occurring amino acid substitutions associated with resistance to hepatitis C virus NS3/NS4A protease inhibitors in Sao Paulo state	ARCHIVES OF VIROLOGY	XX			Article						NS3, Hepatitis C virus, Virology, Medical microbiology, Protease, Biology, Hepacivirus, Hepatitis C, Viral load, Protease inhibitor (pharmacology), Flaviviridae, Drug resistance, Virus, Microbiology, Enzyme, Biochemistry, Antiretroviral therapy		Hepatitis C (HCV)-infected patients are treated with direct-acting antiviral agents (DAAs) in highly effective, well-tolerated, all-oral regimens. However, naturally occurring resistance-associated amino acid substitutions (RASs) may be selected during treatment. This study aimed to screen naturally occurring RASs NS3/NS4A inhibitors (PIs). Samples were obtained from DAA naive patients, living in…	[Moreira, Regina Celia; de Torres Santos, Ana Paula; Lemos, Marcilio Figueiredo] Adolfo Lutz Inst, Virol Ctr, Lab Viral Hepatitis, Ave Dr Arnaldo 355, BR-01246902 Sao Paulo, SP, Brazil; [de Torres Santos, Ana Paula] Univ Sao Paulo, Hosp Clin, Lab Imunol, Div Lab Cent,Fac Med, Sao Paulo, SP, Brazil; [Lisboa-Neto, Gaspar; Jacintho Mendes-Correa, Maria Cassia] Univ Sao Paulo, Sch Med, Dept Infect Di…		Moreira, RC (corresponding author), Adolfo Lutz Inst, Virol Ctr, Lab Viral Hepatitis, Ave Dr Arnaldo 355, BR-01246902 Sao Paulo, SP, Brazil.	regina.moreira7@gmail.com								4	4											OCT	2018	163	10
J	Vopálensky, V; Khawaja, A; Roznovsky, L; Mrázek, J; Masek, T; Pospísek, M				Vopalensky, Vaclav; Khawaja, Anas; Roznovsky, Ludek; Mrazek, Jakub; Masek, Tomas; Pospisek, Martin			Characterization of Hepatitis C Virus IRES Quasispecies - From the Individual to the Pool	FRONTIERS IN MICROBIOLOGY	X			Article						Internal ribosome entry site, Viral quasispecies, Biology, Virology, Untranslated region, Hepatitis C virus, Virus, Translation (biology), Population, RNA, Parvovirus, Ribosome, Genetics, Gene, Messenger RNA, Demography, Sociology		Hepatitis C virus (HCV) is a single-stranded positive-sense RNA virus from the genus Hepacivirus. The viral genomic C RNA is 9.6 kb long and contains highly structured 5 0 and 3 0 untranslated regions (UTRs) and codes for a single large polyprotein, which is co- and post-translationally processed by viral and cellular proteases into at least 11 different polypeptides. Most of the 5 0 UTR and an i…	[Vopalensky, Vaclav; Khawaja, Anas; Masek, Tomas; Pospisek, Martin] Charles Univ Prague, Fac Sci, Dept Genet & Microbiol, Prague, Czech Republic; [Roznovsky, Ludek] Univ Hosp Ostrava, Clin Infect Med, Ostrava, Czech Republic; [Mrazek, Jakub] Inst Publ Hlth Ostrava, Ostrava, Czech Republic		Vopálensky, V; Pospísek, M (corresponding author), Charles Univ Prague, Fac Sci, Dept Genet & Microbiol, Prague, Czech Republic.	vaclav.vopalensky@natur.cuni.cz; martin.pospisek@natur.cuni.cz								7	8											24-Apr	2018	9
J	Wei, L; Omata, M; Lim, YS; Xie, Q; Hou, JL; Jia, JD; Hedskog, C; Martin, R; Doehle, B; Yang, J; De-Oertel, S; Massetto, B; Kersey, K; Brainard, DM; Svarovskaia, E; Mo, HM; Han, KH; Mizokami, M; Duan, ZP				Wei, Lai; Omata, Masao; Lim, Young-Suk; Xie, Qing; Hou, Jin Lin; Jia, Jidong; Hedskog, Charlotte; Martin, Ross; Doehle, Brian; Yang, Jenny; De-Oertel, Shampa; Massetto, Benedetta; Kersey, Kathryn; Brainard, Diana M.; Svarovskaia, Evguenia; Mo, Hongmei; Han, Kwang-Hyub; Mizokami, Masashi; Duan, Zhongping			HCV phylogenetic signature and prevalence of pretreatment NS5A and NS5B NI-Resistance associated substitutions in HCV-Infected patients in Mainland China	ANTIVIRAL RESEARCH	XX			Article						NS5A, Virology, Phylogenetic tree, NS5B, Mainland China, Medicine, Biology, China, Hepatitis C virus, Genetics, Hepacivirus, Gene, Virus, Geography, Archaeology		Background & aims: Resistance associated substitutions (RAS) can reduce the efficacy of some direct-acting antiviral HCV regimens. Here, prevalence of RAS in genotype (GT) 1b, 2, 3, and 6 HCV-infected patients from Asian counties, North America and Europe are described and compared. Methods: Pretreatment HCV RAS were assessed with 15% cutoff from patients enrolled in clinical trials of sofosbuvir…	[Wei, Lai] Peking Univ, Peoples Hosp, Hepatol Inst, Beijing Key Lab Hepatitis C & Immunol Liver Dis, Beijing, Peoples R China; [Omata, Masao] Yamanashi Prefectural Hosp Org, Yamanashi, Japan; [Lim, Young-Suk] Univ Ulsan, Asan Med Ctr, Coll Med, Seoul, South Korea; [Xie, Qing] Shanghai Jiao Tong Univ, Ruijin Hosp, Shanghai, Peoples R China; [Hou, Jin Lin] Southern Med Univ, Nanfang Hosp, Guangzhou…		Omata, M (corresponding author), Yamanashi Prefectural Hosp Org, Yamanashi, Japan.	momata-tky@umin.ac.jp								19	25											OCT	2018	158
J	Ng, TI; Pilot-Matias, T; Tripathi, R; Schnell, G; Krishnan, P; Reisch, T; Beyer, J; Dekhtyar, T; Irvin, M; Lu, LJ; Asatryan, A; Campbell, A; Yao, B; Lovell, S; Mensa, F; Lawitz, EJ; Kort, J; Collins, C				Ng, Teresa, I; Pilot-Matias, Tami; Tripathi, Rakesh; Schnell, Gretja; Krishnan, Preethi; Reisch, Thomas; Beyer, Jill; Dekhtyar, Tatyana; Irvin, Michelle; Lu, Liangjun; Asatryan, Armen; Campbell, Andrew; Yao, Betty; Lovell, Sandra; Mensa, Federico; Lawitz, Eric J.; Kort, Jens; Collins, Christine			Resistance Analysis of a 3-Day Monotherapy Study with Glecaprevir or Pibrentasvir in Patients with Chronic Hepatitis C Virus Genotype 1 Infection	VIRUSES-BASEL	XXX			Article						NS5A, Genotype, Hepatitis C virus, Virology, Internal medicine, NS3, Gastroenterology, Biology, Medicine, Virus, Hepacivirus, Genetics, Gene		Glecaprevir (an NS3/4A protease inhibitor) and pibrentasvir (an NS5A inhibitor) are potent and pangenotypic hepatitis C virus (HCV) direct-acting antivirals. This report describes the baseline polymorphisms and treatment-emergent substitutions in NS3 or NS5A detected in samples from HCV genotype 1-infected patients receiving 3-day monotherapy of glecaprevir or pibrentasvir, respectively. None of …	[Ng, Teresa, I; Pilot-Matias, Tami; Tripathi, Rakesh; Schnell, Gretja; Krishnan, Preethi; Reisch, Thomas; Beyer, Jill; Dekhtyar, Tatyana; Irvin, Michelle; Lu, Liangjun; Asatryan, Armen; Campbell, Andrew; Yao, Betty; Lovell, Sandra; Mensa, Federico; Kort, Jens; Collins, Christine] AbbVie Inc, N Chicago, IL 60064 USA; [Lawitz, Eric J.] Univ Texas Hlth San Antonio, Texas Liver Inst, San Antonio, TX …		Ng, TI (corresponding author), AbbVie Inc, N Chicago, IL 60064 USA.	teresa.ng@abbvie.com; tami.pilot-matias@abbvie.com; rakesh.l.tripathi@abbvie.com; gretja.schnell@abbvie.com; preethi.krishnan@abbvie.com; thomas.reisch@abbvie.com; jill.beyer@abbvie.com; tanya.dekhtyar@abbvie.com; michelle.irvin@abbvie.com; liangjun.lu@abbvie.com; armen.asatryan@abbvie.com; andrew.campbell@abbvie.com; betty.yao@abbvie.com; sandra.lovell@abbvie.com; federico.mensa@abbvie.com; lawi…								2	3											SEP	2018	10	9
J	Duan, XB; Anwar, MI; Xu, ZX; Ma, L; Yuan, GS; Chen, YY; Liu, X; Xia, JY; Zhou, YP; Li, YP				Duan, Xiaobing; Anwar, Muhammad Ikram; Xu, Zhanxue; Ma, Ling; Yuan, Guosheng; Chen, Yiyi; Liu, Xi; Xia, Jinyu; Zhou, Yuanping; Li, Yi-Ping			Adaptive mutation F772S-enhanced p7-NS4A cooperation facilitates the assembly and release of hepatitis C virus and is associated with lipid droplet enlargement	EMERGING MICROBES & INFECTIONS	XXX			Article						Virology, Mutation, Virus, Lipid droplet, Hepatitis C virus, Chemistry, Biology, Cell biology, Genetics, Gene		Hepatitis C virus (HCV) infection is a major cause of chronic hepatitis and liver cancer worldwide. Adaptive mutations play important roles in the development of the HCV replicon and its infectious clones. We and others have previously identified the p7 mutation F772S and the co-presence of NS4A mutations in infectious HCV full-length clones and chimeric recombinants. However, the underlying mech…	[Duan, Xiaobing; Anwar, Muhammad Ikram; Xu, Zhanxue; Ma, Ling; Chen, Yiyi; Li, Yi-Ping] Sun Yat Sen Univ, Inst Human Virol, Guangzhou 501180, Guangdong, Peoples R China; [Duan, Xiaobing; Anwar, Muhammad Ikram; Xu, Zhanxue; Ma, Ling; Chen, Yiyi; Li, Yi-Ping] Sun Yat Sen Univ, Zhongshan Sch Med, Guangzhou 501180, Guangdong, Peoples R China; [Duan, Xiaobing; Anwar, Muhammad Ikram; Xu, Zhanxue; Ma, L…		Li, YP (corresponding author), Sun Yat Sen Univ, Inst Human Virol, Guangzhou 501180, Guangdong, Peoples R China.;Li, YP (corresponding author), Sun Yat Sen Univ, Zhongshan Sch Med, Guangzhou 501180, Guangdong, Peoples R China.;Li, YP (corresponding author), Sun Yat Sen Univ, Minist Educ, Key Lab Trop Dis Control, Guangzhou 501180, Guangdong, Peoples R China.;Li, YP (corresponding author), Sun Yat…	lyiping@mail.sysu.edu.cn								3	3											8-Aug	2018	7
J	Grandal, M; Pernas, B; Tabernilla, A; Mariño, A; Alvarez, H; Valcarce, N; Mena, A; Castro-Iglesias, A; Pérez, AB; Delgado, M; Poveda, E				Grandal, Marta; Pernas, Berta; Tabernilla, Andres; Marino, Ana; Alvarez, Hortensia; Valcarce, Nieves; Mena, Alvaro; Castro-Iglesias, Angeles; Perez, Ana B.; Delgado, Manuel; Poveda, Eva			Prevalence of NS5A resistance associated substitutions in patients with hepatitis C virus genotypes 1a and 3: Impact on current therapeutic strategies	JOURNAL OF MEDICAL VIROLOGY	XX			Article						NS5A, Medicine, Ribavirin, Virology, Hepatitis C virus, Internal medicine, Genotype, Gastroenterology, Population, Virus, Hepacivirus, Biology, Gene, Genetics, Environmental health		The presence of resistance-associated substitutions (RASs) at NS5A region might compromise the efficacy of Direct Acting Antiviral agents (DAAs). HCV resistance at NS5A region is mainly focused on patients with hepatitis C virus (HCV) genotypes 1a (G1a) and 3 (G3) with other factors of poor treatment response (ie cirrhosis, prior treatment-exposure, or HCV-RNA >800000IU/mL). Herein, we evaluated …	[Grandal, Marta; Pernas, Berta; Tabernilla, Andres; Mena, Alvaro; Castro-Iglesias, Angeles; Delgado, Manuel; Poveda, Eva] Sergas Univ Coruna UDC, CHUAC, Grp Virol Clin, Inst Invest Biomed A Coruna INIBIC, La Coruna, Spain; [Marino, Ana; Alvarez, Hortensia; Valcarce, Nieves] CHUF, Unidad Enfermedades Infecciosas, Med Interna Serv, Sergas, Ferrol, Spain; [Perez, Ana B.] Inst Invest IBS, Serv Microb…		Poveda, E (corresponding author), CHUAC, Grp Virol Clin, Inst Invest Biomed A Coruna INIBIC, As Xubias S-N, La Coruna 15006, Spain.	eva.poveda.lopez@sergas.es								8	8											JUN	2018	90	6
J	Mawatari, S; Oda, K; Tabu, K; Ijuin, S; Kumagai, K; Fujisaki, K; Hashiguchi, M; Inada, Y; Uto, H; Hiramine, Y; Kure, T; Hori, T; Taniyama, O; Kasai, A; Tamai, T; Moriuchi, A; Ido, A				Mawatari, Seiichi; Oda, Kohei; Tabu, Kazuaki; Ijuin, Sho; Kumagai, Kotaro; Fujisaki, Kunio; Hashiguchi, Masafumi; Inada, Yukiko; Uto, Hirofumi; Hiramine, Yasunari; Kure, Takeshi; Hori, Takeshi; Taniyama, Oki; Kasai, Ai; Tamai, Tsutomu; Moriuchi, Akihiro; Ido, Akio			The co-existence of NS5A and NS5B resistance-associated substitutions is associated with virologic failure in Hepatitis C Virus genotype 1 patients treated with sofosbuvir and ledipasvir	PLOS ONE	X			Article						Daclatasvir, NS5A, Ledipasvir, NS5B, Sofosbuvir, Hepatitis C virus, Medicine, Internal medicine, Virology, Gastroenterology, Hepatitis C, Hepacivirus, Virus, Ribavirin		Objective The present study aimed to reveal the factors associated with virologic failure in sofosbuvir and ledipasvir (SOF/LDV)-treated patients, and identify baseline NS5A or NS5B resistance-associated substitutions (RASs). Methods Four hundred ninety-three patients with Hepatitis C Virus (HCV) genotype 1b infection were treated with SOF/LDV; 31 had a history of interferon (IFN)-free treatment …	[Mawatari, Seiichi; Oda, Kohei; Tabu, Kazuaki; Ijuin, Sho; Kumagai, Kotaro; Hashiguchi, Masafumi; Uto, Hirofumi; Kure, Takeshi; Taniyama, Oki; Kasai, Ai; Tamai, Tsutomu; Moriuchi, Akihiro; Ido, Akio] Kagoshima Univ, Dept Human & Environm Sci, Digest & Lifestyle Dis, Grad Sch Med & Dent Sci, Sakuragaoka, Kagoshima, Japan; [Oda, Kohei; Ido, Akio] Kagoshima Univ, Dept HGF Tissue Repair & Regenerat M…		Mawatari, S (corresponding author), Kagoshima Univ, Dept Human & Environm Sci, Digest & Lifestyle Dis, Grad Sch Med & Dent Sci, Sakuragaoka, Kagoshima, Japan.	mawatari@m2.kufm.kagoshima-u.ac.jp								18	18											1-Jun	2018	13	6
J	Kuznetsova, T; Tallo, T; Brjalin, V; Reshetnjak, I; Salupere, R; Priimagi, L; Katargina, O; Smirnova, M; Jansons, J; Tefanova, V				Kuznetsova, Tatiana; Tallo, Tatjana; Brjalin, Vadim; Reshetnjak, Irina; Salupere, Riina; Priimagi, Ljudmilla; Katargina, Olga; Smirnova, Maria; Jansons, Juris; Tefanova, Valentina			Amino Acid Polymorphisms Within the Entire HCV NS5A Region in Estonian Chronic HCV 1b Patients With Different Treatment Response	HEPATITIS MONTHLY				Article						NS5A, Ribavirin, Medicine, Amino acid, Hepatitis C virus, Phylogenetic tree, Genotype, Virology, Gastroenterology, Biology, Genetics, Hepacivirus, Virus, Gene		Background: A substantial proportion of hepatitis C virus (HCV)-1b infected patients do not response to pegylated interferon-alpha plus ribavirin (PegIFN alpha/RBV) combination therapy that was partially associated with mutations in the non-structural 5A (NS5A) protein. Objectives: Analysis of NS5A polymorphisms in HCV genotype 1b pre-treatment serum samples from Estonian patients and their effec…	[Kuznetsova, Tatiana; Tallo, Tatjana; Reshetnjak, Irina; Priimagi, Ljudmilla; Katargina, Olga; Tefanova, Valentina] Natl Inst Hlth Dev, Dept Virol, Tallinn, Estonia; [Tallo, Tatjana] Swedish Inst Communicable Dis Control, Dept Diagnost & Vaccine, Unit Mol Typing, Stockholm, Sweden; [Brjalin, Vadim] West Tallinn Cent Hosp, Dept Internal Med, EE-10617 Tallinn, Estonia; [Salupere, Riina] Univ Tartu,…		Brjalin, V (corresponding author), West Tallinn Cent Hosp, Dept Internal Med, Paldiski Rd 68, EE-10617 Tallinn, Estonia.	vbrjalin@gmail.com								1	1											DEC	2013	13	12
J	Kozuka, R; Hai, H; Motoyama, H; Hagihara, A; Fujii, H; Uchida-Kobayashi, S; Morikawa, H; Enomoto, M; Murakami, Y; Kawada, N; Tamori, A				Kozuka, R.; Hai, H.; Motoyama, H.; Hagihara, A.; Fujii, H.; Uchida-Kobayashi, S.; Morikawa, H.; Enomoto, M.; Murakami, Y.; Kawada, N.; Tamori, A.			The presence of multiple NS5A RASs is associated with the outcome of sofosbuvir and ledipasvir therapy in NS5A inhibitor-naive patients with chronic HCV genotype 1b infection in a real-world cohort	JOURNAL OF VIRAL HEPATITIS	XXX			Article						NS5A, Ledipasvir, Sofosbuvir, Medicine, Gastroenterology, Internal medicine, Chronic hepatitis, Hepatitis C virus, Virology, Virus, Hepacivirus, Ribavirin		It is unclear whether multiple nonstructural (NS) 5A resistance-associated substitutions (RASs) correlate with the outcome of sofosbuvir (SOF) and ledipasvir (LDV) therapy. We investigated the effects of multiple NS5A RASs in NS5A inhibitor-naive patients with chronic hepatitis C virus genotype1b infection treated with SOF/LDV. In 313 patients treated with SOF/LDV, we assessed the effects of mult…	[Kozuka, R.; Hai, H.; Motoyama, H.; Hagihara, A.; Fujii, H.; Uchida-Kobayashi, S.; Morikawa, H.; Enomoto, M.; Murakami, Y.; Kawada, N.; Tamori, A.] Osaka City Univ, Dept Hepatol, Grad Sch Med, Osaka, Japan		Tamori, A (corresponding author), Osaka City Univ, Dept Hepatol, Grad Sch Med, Abeno Ku, Osaka, Japan.	atamori@med.osaka-cu.ac.jp								12	12											MAY	2018	25	5
J	Brandao, R; Marcelino, R; Gonçalves, F; Diogo, I; Carvalho, A; Cabanas, J; Costa, I; Brogueira, P; Ventura, F; Miranda, A; Mansinho, K; Gomes, P				Brandao, Ruben; Marcelino, Rute; Goncalves, Fatima; Diogo, Isabel; Carvalho, Ana; Cabanas, Joaquim; Costa, Ines; Brogueira, Pedro; Ventura, Fernando; Miranda, Ana; Mansinho, Kamal; Gomes, Perpetua			Characterization of NS5A and NS5B Resistance-Associated Substitutions from Genotype 1 Hepatitis C Virus Infected Patients in a Portuguese Cohort	VIRUSES-BASEL	X			Article						NS5A, NS5B, Genotype, Hepatitis C virus, Virology, Cohort, Medicine, Population, Biology, Virus, Internal medicine, Hepacivirus, Genetics, Gene, Environmental health		This study is focused on the prevalent NS5 coding region resistance-associated substitutions (RASs) in DAA-naive genotype (GT)1 HCV-infected patients and their potential impact on success rates. Plasma RNA from 81 GT1 HCV-infected patients was extracted prior to an in-house nested RT-PCR of the NS5 coding region, which is followed by Sanger population sequencing. NS5A RASs were present in 28.4% (…	[Brandao, Ruben; Goncalves, Fatima; Diogo, Isabel; Carvalho, Ana; Cabanas, Joaquim; Costa, Ines; Gomes, Perpetua] HEM Ctr Hosp Lisboa Ocidental, Mol Biol Lab, LMCBM, SPC, P-1349019 Lisbon, Portugal; [Marcelino, Rute] Univ Nova Lisboa, IHMT, Unit Med Microbiol, GHTM, P-1349008 Lisbon, Portugal; [Brogueira, Pedro; Ventura, Fernando; Miranda, Ana; Mansinho, Kamal] HEM Ctr Hosp Lisboa Ocidental, Serv…		Brandao, R (corresponding author), HEM Ctr Hosp Lisboa Ocidental, Mol Biol Lab, LMCBM, SPC, P-1349019 Lisbon, Portugal.	ruben8brandao@gmail.com; rute.marcelino@ihmt.unl.pt; mfmgoncalves@chlo.min-saude.pt; ifmadeira@chlo.min-saude.pt; pkarvalho@iol.pt; jcabanas65@gmail.com; icosta@chlo.min-saude.pt; pbrogueira@gmail.com; venturafa@gmail.com; anacbcm@gmail.com; mansinho.k@gmail.com; gomes.perpetua@gmail.com								11	13											MAY	2018	10	5
J	Hezode, C; Reau, N; Svarovskaia, ES; Doehle, BP; Shanmugam, R; Dvory-Sobol, H; Hedskog, C; McNally, J; Osinusi, A; Brainard, DM; Miller, MD; Mo, HM; Roberts, SK; O'Leary, JG; Shafran, SD; Zeuzem, S				Hezode, Christophe; Reau, Nancy; Svarovskaia, Evguenia S.; Doehle, Brian P.; Shanmugam, Ragavi; Dvory-Sobol, Hadas; Hedskog, Charlotte; McNally, John; Osinusi, Anu; Brainard, Diana M.; Miller, Michael D.; Mo, Hongmei; Roberts, Stuart K.; O'Leary, Jacqueline G.; Shafran, Stephen D.; Zeuzem, Stefan			Resistance analysis in patients with genotype 1-6 HCV infection treated with sofosbuvir/velpatasvir in the phase III studies	JOURNAL OF HEPATOLOGY	X			Article						NS5A, Medicine, Sofosbuvir, Hepatitis C virus, Gastroenterology, Internal medicine, Virology, Hepacivirus, Ribavirin, Virus		Background & Aims: The fixed-dose combination of sofosbuvir/velpatasvir was highly efficacious in patients infected with genotype (GT) 1-6 hepatitis C virus (HCV) in the ASTRAL studies. This analysis evaluated the impact of baseline resistance-associated substitutions (RASs) on treatment outcome and emergence of RASs in patients infected with HCV GT1-6 who were treated with sofosbuvir/velpatasvir…	[Hezode, Christophe] Univ Paris Est, Hop Henri Mondor, AP HP, INSERM,U955,Serv Hepatol, Creteil, France; [Reau, Nancy] Rush Univ, Med Ctr, Chicago, IL 60612 USA; [Svarovskaia, Evguenia S.; Doehle, Brian P.; Shanmugam, Ragavi; Dvory-Sobol, Hadas; Hedskog, Charlotte; McNally, John; Osinusi, Anu; Brainard, Diana M.; Miller, Michael D.; Mo, Hongmei] Gilead Sci Inc, 353 Lakeside Dr, Foster City, CA 94…		Svarovskaia, ES (corresponding author), Gilead Sci Inc, 353 Lakeside Dr, Foster City, CA 94404 USA.	jenny.svarovskaia@gilead.com								80	81											MAY	2018	68	5
J	Bradley-Stewart, A; Goldstein, E; MacLean, A; Gunson, R				Bradley-Stewart, Amanda; Goldstein, Emily; MacLean, Alasdair; Gunson, Rory			Prevalence of pre-treatment hepatitis C virus NS5A resistance associated amino-acid substitutions in genotype 1A infected patients in Scotland	JOURNAL OF CLINICAL VIROLOGY	XX			Article						NS5A, Genotype, Virology, Amino acid substitution, Medicine, Amino acid, Biology, Hepatitis C virus, Virus, Genetics, Hepacivirus, Mutation, Gene		Background: Hepatitis C (HCV) NS5A resistance associated amino-acid substitutions (RAS) can exist at baseline in treatment naive individuals and have been shown to be associated with lower rates of sustained virological response (SVR) for patients infected with HCV genotype 1A (G1A) following treatment with NS5A inhibitors. Objectives: The aim of this study was to measure the prevalence of baseli…	[Bradley-Stewart, Amanda; Goldstein, Emily; MacLean, Alasdair; Gunson, Rory] West Scotland Specialist Virol Ctr, Level 5,New Lister Bldg,10-16 Alexandra Parade, Glasgow G31 2ER, Lanark, Scotland		Bradley-Stewart, A (corresponding author), West Scotland Specialist Virol Ctr, Level 5,New Lister Bldg,10-16 Alexandra Parade, Glasgow G31 2ER, Lanark, Scotland.	amanda.bradley2@nhs.net								4	4											APR	2018	101
J	Wang, GP; Terrault, N; Reeves, JD; Liu, L; Li, E; Zhao, L; Lim, JK; Morelli, G; Kuo, A; Levitsky, J; Sherman, KE; Frazier, LM; Ramani, A; Peter, J; Akuskevich, L; Fried, MW; Nelson, DR				Wang, Gary P.; Terrault, Norah; Reeves, Jacqueline D.; Liu, Lin; Li, Eric; Zhao, Lisa; Lim, Joseph K.; Morelli, Giuseppe; Kuo, Alexander; Levitsky, Josh; Sherman, Kenneth E.; Frazier, Lynn M.; Ramani, Ananthakrishnan; Peter, Joy; Akuskevich, Lucy; Fried, Michael W.; Nelson, David R.			Prevalence and impact of baseline resistance-associated substitutions on the efficacy of ledipasvir/sofosbuvir or simeprevir/sofosbuvir against GT1 HCV infection	SCIENTIFIC REPORTS	XX			Article						Simeprevir, Sofosbuvir, Ledipasvir, Medicine, Internal medicine, Daclatasvir, NS5A, Hepatitis C virus, Ribavirin, Clinical trial, Hepatitis C, Virology, Hepacivirus, Virus		Baseline resistance-associated substitutions (RASs) have variable impacts in clinical trials but their prevalence and impact in real-world patients remains unclear. We performed baseline resistance testing using a commercial assay (10% cutoff) for 486 patients treated with LDV/SOF or SMV/SOF, with or without ribavirin, in the multi-center, observational HCV-TARGET cohort. Linkage of RASs was eval…	[Wang, Gary P.; Liu, Lin; Li, Eric; Zhao, Lisa; Morelli, Giuseppe; Peter, Joy; Nelson, David R.] Univ Florida, Gainesville, FL 32611 USA; [Wang, Gary P.] North Florida South Georgia Vet Hlth Syst, Gainesville, FL 32608 USA; [Terrault, Norah] Univ Calif San Francisco, San Francisco, CA 94143 USA; [Reeves, Jacqueline D.] Monogram Biosci, San Francisco, CA USA; [Lim, Joseph K.] Yale Univ, Sch Med, N…		Wang, GP (corresponding author), Univ Florida, Gainesville, FL 32611 USA.;Wang, GP (corresponding author), North Florida South Georgia Vet Hlth Syst, Gainesville, FL 32608 USA.	gary.wang@medicine.ufl.edu								14	17											16-Feb	2018	8
J	Carrasco, I; Arias, A; Benítez-Gutiérrez, L; Lledó, G; Requena, S; Cuesta, M; Cuervas-Mons, V; de Mendoza, C				Carrasco, Itziar; Arias, Ana; Benitez-Gutierrez, Laura; Lledo, Gemma; Requena, Silvia; Cuesta, Miriam; Cuervas-Mons, Valentin; de Mendoza, Carmen			Baseline NS5A resistance associated substitutions may impair DAA response in real-world hepatitis C patients	JOURNAL OF MEDICAL VIROLOGY	XXX			Article						NS5A, Medicine, Internal medicine, Gastroenterology, Hepatitis C virus, Hepatitis C, Virology, Hepacivirus, Virus		Oral DAA have demonstrated high efficacy as treatment of hepatitis C. However, the presence of resistance-associated substitutions (RAS) at baseline has occasionally been associated with impaired treatment response. Herein, we examined the impact of baseline RAS at the HCV NS5A gene region on treatment response in a real-life setting. All hepatitis C patients treated with DAA including NS5A inhib…	Puerta de Hierro Res Inst, Dept Internal Med, Madrid, Spain; Univ Hosp, Madrid, Spain		de Mendoza, C (corresponding author), Puerta de Hierro Univ Hosp, Internal Med Lab, Madrid, Spain.	cmendoza.cdm@gmail.com								22	23											MAR	2018	90	3
J	Halfon, P; Scholtès, C; Izopet, J; Larrat, S; Trimoulet, P; Zoulim, F; Alric, L; Métivier, S; Leroy, V; Ouzan, D; de Lédinghen, V; Mohamed, S; Pénaranda, G; Khiri, H; Thelu, MA; Plauzolles, A; Chiche, L; Bourliere, M; Abravanel, F				Halfon, Philippe; Scholtes, Caroline; Izopet, Jacques; Larrat, Sylvie; Trimoulet, Pascale; Zoulim, Fabien; Alric, Laurent; Metivier, Sophie; Leroy, Vincent; Ouzan, Denis; de Ledinghen, Victor; Mohamed, Sofiane; Penaranda, Guillaume; Khiri, Hacene; Thelu, Marie-Ange; Plauzolles, Anne; Chiche, Laurent; Bourliere, Marc; Abravanel, Florence			Baseline and post-treatment hepatitis C NS5A resistance in relapsed patients from a multicentric real-life cohort	ANTIVIRAL THERAPY	X			Article						NS5A, Medicine, Drug resistance, Internal medicine, Cohort, Genotype, Hepatitis C, Regimen, Biology, Hepatitis C virus, Hepacivirus, Virology, Genetics, Virus, Gene		Background: Recent data have suggested that failure to achieve sustained virological response with direct-acting antiviral therapy is usually due to relapse and is primarily associated with the emergence of resistance-associated substitutions. The aim of this study was to investigate the prevalence and characterization of non-structural-5A resistance-associated substitutions in patients infected …	[Halfon, Philippe; Mohamed, Sofiane; Penaranda, Guillaume; Khiri, Hacene; Plauzolles, Anne] Lab Alphabio, Marseille, France; [Halfon, Philippe; Chiche, Laurent] Hop Europeen, Marseille, France; [Scholtes, Caroline; Zoulim, Fabien] CHU Lyon, Lyon, France; [Izopet, Jacques; Metivier, Sophie; Abravanel, Florence] CHU Toulouse Purpan, Toulouse, France; [Larrat, Sylvie; Thelu, Marie-Ange] CHU Grenoble…		Halfon, P (corresponding author), Lab Alphabio, Marseille, France.;Halfon, P (corresponding author), Hop Europeen, Marseille, France.	philippe.halfon@alphabio.fr								4	4												2018	23	4
J	Kichatova, VS; Kyuregyan, KK; Soboleva, NV; Karlsen, AA; Isaeva, OV; Isaguliants, MG; Mikhailov, MI				Kichatova, V. S.; Kyuregyan, K. K.; Soboleva, N. V.; Karlsen, A. A.; Isaeva, O. V.; Isaguliants, M. G.; Mikhailov, M. I.			Frequency of Interferon-Resistance Conferring Substitutions in Amino Acid Positions 70 and 91 of Core Protein of the Russian HCV 1b Isolates Analyzed in the T-Cell Epitopic Context	JOURNAL OF IMMUNOLOGY RESEARCH	XX			Article						Context (archaeology), Core (optical fiber), Resistance (ecology), Core protein, Interferon, Biology, Virology, Genetics, Physics, Ecology, Paleontology, Optics		Amino acid substitutions R70Q/H and L91M in HCV subtype 1b core protein can affect the response to interferon and are associated with the development of hepatocellular carcinoma. We found that the rate of R70Q/H in HCV 1b from Russia was 31.2%, similar to that in HCV strains from Asia (34.0%), higher than that in the European (18.0%, p = 0 0010), but lower than that in the US HCV 1b strains (62.8…	[Kichatova, V. S.; Kyuregyan, K. K.; Soboleva, N. V.; Karlsen, A. A.; Isaguliants, M. G.] Russian Acad Sci, Chumakov Fed Sci Ctr Res & Dev Immune & Biol Prod, Moscow 108819, Russia; [Kichatova, V. S.; Kyuregyan, K. K.; Karlsen, A. A.; Isaeva, O. V.; Mikhailov, M. I.] Russian Med Acad Continuous Profess Educ, Moscow 125993, Russia; [Kichatova, V. S.; Kyuregyan, K. K.; Karlsen, A. A.; Isaeva, O. V.…		Kichatova, VS; Kyuregyan, KK (corresponding author), Russian Acad Sci, Chumakov Fed Sci Ctr Res & Dev Immune & Biol Prod, Moscow 108819, Russia.;Kichatova, VS; Kyuregyan, KK (corresponding author), Russian Med Acad Continuous Profess Educ, Moscow 125993, Russia.;Kichatova, VS; Kyuregyan, KK (corresponding author), Mechnikov Res Inst Vaccines & Sera, Moscow 105064, Russia.	vera_kichatova@mail.ru; karen-kyuregyan@yandex.ru								8	8												2018	2018
J	Kjellin, M; Wesslén, T; Löfblad, E; Lennerstrand, J; Lannergård, A				Kjellin, Midori; Wesslen, Terese; Lofblad, Erik; Lennerstrand, Johan; Lannergard, Anders			The effect of the first-generation HCV-protease inhibitors boceprevir and telaprevir and the relation to baseline NS3 resistance mutations in genotype 1: experience from a small Swedish cohort	UPSALA JOURNAL OF MEDICAL SCIENCES	XXX			Article						Boceprevir, Telaprevir, Medicine, Internal medicine, Ribavirin, Regimen, Gastroenterology, Viral load, Pegylated interferon, Cirrhosis, Sofosbuvir, Population, Hepatitis C virus, Virology, Virus, Environmental health		Background: The clinical experience with protease-inhibitor (PI) triple regimen appears disappointing regarding effect, side effects, high work load, and costs. This real-world study evaluates baseline and emerging resistance-associated substitutions (RASs) and their significance for treatment outcome. Method: Thirty-six genotype 1a/b patients treated according to Swedish recommendations during 2…	[Kjellin, Midori; Lennerstrand, Johan] Uppsala Univ Hosp, Dept Med Sci, Sect Clin Microbiol, Uppsala, Sweden; [Wesslen, Terese; Lofblad, Erik; Lannergard, Anders] Uppsala Univ Hosp, Dept Med Sci, Sect Infect Dis, Uppsala, Sweden		Lannergård, A (corresponding author), Uppsala Univ, Sect Infect Dis, Dept Med Sci, S-75185 Uppsala, Sweden.	anders.lannergard@akademiska.se								6	6												2018	123	1
J	Lahser, F; Galloway, A; Hwang, P; Palcza, J; Brunhofer, J; Wahl, J; Robertson, M; Barr, E; Black, T; Asante-Appiah, E; Haber, B				Lahser, Frederick; Galloway, Angela; Hwang, Peggy; Palcza, John; Brunhofer, Joann; Wahl, Janice; Robertson, Michael; Barr, Eliav; Black, Todd; Asante-Appiah, Ernest; Haber, Barbara			Interim analysis of a 3-year follow-up study of NS5A and NS3 resistance-associated substitutions after treatment with grazoprevir-containing regimens in participants with chronic HCV infection	ANTIVIRAL THERAPY	XXX			Article						Medicine, Regimen, Internal medicine, Ribavirin, NS5A, Virology, Hepacivirus, Hepatitis C virus, Virus		Background: In HCV-infected people who fail to achieve sustained virological response after receiving a direct-acting antiviral regimen, virological failure is almost always accompanied by the presence of resistance-associated substitutions (RASs) in the target protein(s). The aim of this long-term observational study was to evaluate the persistence of NS3/4A and NS5A RASs in participants with ge…	[Lahser, Frederick; Galloway, Angela; Hwang, Peggy; Palcza, John; Brunhofer, Joann; Wahl, Janice; Robertson, Michael; Barr, Eliav; Black, Todd; Asante-Appiah, Ernest; Haber, Barbara] Merck & Co Inc, Dept Infect Dis, Kenilworth, NJ 07033 USA		Lahser, F (corresponding author), Merck & Co Inc, Dept Infect Dis, Kenilworth, NJ 07033 USA.	fred.lahser@merck.com								13	15												2018	23	7
J	Ng, TI; Tripathi, R; Reisch, T; Lu, LJ; Middleton, T; Hopkins, TA; Pithawalla, R; Irvin, M; Dekhtyar, T; Krishnan, P; Schnell, G; Beyer, J; McDaniel, KF; Ma, J; Wang, GQ; Jiang, LJ; Or, YS; Kempf, D; Pilot-Matias, T; Collins, C				Ng, Teresa I.; Tripathi, Rakesh; Reisch, Thomas; Lu, Liangjun; Middleton, Timothy; Hopkins, Todd A.; Pithawalla, Ron; Irvin, Michelle; Dekhtyar, Tatyana; Krishnan, Preethi; Schnell, Gretja; Beyer, Jill; McDaniel, Keith F.; Ma, Jun; Wang, Guoqiang; Jiang, Li-Juan; Or, Yat Sun; Kempf, Dale; Pilot-Matias, Tami; Collins, Christine			In Vitro Antiviral Activity and Resistance Profile of the Next-Generation Hepatitis C Virus NS3/4A Protease Inhibitor Glecaprevir	ANTIMICROBIAL AGENTS AND CHEMOTHERAPY	X			Article						NS3, Proteases, Hepatitis C virus, Biology, Replicon, Protease, NS2-3 protease, Virology, Biochemistry, Enzyme, Virus, Gene, Plasmid		Glecaprevir (formerly ABT-493) is a novel hepatitis C virus (HCV) NS3/4A protease inhibitor (PI) with pangenotypic activity. It inhibited the enzymatic activity of purified NS3/4A proteases from HCV genotypes 1 to 6 in vitro (half-maximal [50%] inhibitory concentration = 3.5 to 11.3 nM) and the replication of stable HCV sub-genomic replicons containing proteases from genotypes 1 to 6 (50% effecti…	[Ng, Teresa I.; Tripathi, Rakesh; Reisch, Thomas; Lu, Liangjun; Middleton, Timothy; Hopkins, Todd A.; Pithawalla, Ron; Irvin, Michelle; Dekhtyar, Tatyana; Krishnan, Preethi; Schnell, Gretja; Beyer, Jill; McDaniel, Keith F.; Kempf, Dale; Pilot-Matias, Tami; Collins, Christine] AbbVie Inc, N Chicago, IL 60064 USA; [Ma, Jun; Wang, Guoqiang; Jiang, Li-Juan; Or, Yat Sun] Enanta Pharmaceut Inc, Waterto…		Ng, TI (corresponding author), AbbVie Inc, N Chicago, IL 60064 USA.	teresa.ng@abbvie.com								65	69											JAN	2018	62	1
J	Uchida, Y; Kouyama, J; Naiki, K; Sugawara, K; Inao, M; Imai, Y; Nakayama, N; Mochida, S				Uchida, Yoshihito; Kouyama, Jun-ichi; Naiki, Kayoko; Sugawara, Kayoko; Inao, Mie; Imai, Yukinori; Nakayama, Nobuaki; Mochida, Satoshi			Reversi-type virologic failure involved in the development of non-structural protein 5A resistance-associated variants (RAVs) in patients with genotype 1b hepatitis C carrying no signature RAVs at baseline	HEPATOLOGY RESEARCH	XXX			Article						NS5A, Daclatasvir, Virology, Mutant, Biology, Genotype, Mutation, Hepatitis C virus, Virus, Gene, Hepacivirus, Genetics, Ribavirin		AimsThe therapeutic efficacy of daclatasvir/asunaprevir was inferior in patients with non-structural protein 5A (NS5A)-R30Q mutant hepatitis C virus strains at baseline, compared with those with wild-type strains, even though the half maximal effective concentration of NS5A inhibitors was lower in mutant strains than in wild-type strains. In these patients, R30Q and Y93H mutant strains, which are…	[Uchida, Yoshihito; Kouyama, Jun-ichi; Naiki, Kayoko; Sugawara, Kayoko; Inao, Mie; Imai, Yukinori; Nakayama, Nobuaki; Mochida, Satoshi] Saitama Med Univ, Dept Gastroenterol & Hepatol, Fac Med, 38 Morohongo, Moroyama, Saitama 3500495, Japan		Mochida, S (corresponding author), Saitama Med Univ, Dept Gastroenterol & Hepatol, Fac Med, 38 Morohongo, Moroyama, Saitama 3500495, Japan.	smochida@saitama-med.ac.jp								9	9											DEC	2017	47	13
J	Malta, F; Gaspareto, KV; Lisboa-Neto, G; Carrilho, FJ; Mendes-Correa, MC; Pinho, JRR				Malta, Fernanda; Gaspareto, Karine Vieira; Lisboa-Neto, Gaspar; Carrilho, Flair Jose; Mendes-Correa, Maria Cassia; Rebello Pinho, Joao Renato			Prevalence of naturally occurring NS5A resistance-associated substitutions in patients infected with hepatitis C virus subtype 1a, 1b, and 3a, co-infected or not with HIV in Brazil	BMC INFECTIOUS DISEASES	XX			Article						NS5A, Virology, Hepatitis C virus, Medical microbiology, Coinfection, Sanger sequencing, Medicine, Human immunodeficiency virus (HIV), Hepatitis C, Drug resistance, Hepacivirus, Biology, Virus, DNA sequencing, Genetics, Gene		Background: Non-structural 5A protein (NS5A) resistance-associated substitutions (RASs) have been identified in patients infected with hepatitis C virus (HCV), even prior to exposure to direct-acting antiviral agents (DAAs). Selection for these variants occurs rapidly during treatment and, in some cases, leads to antiviral treatment failure. DAAs are currently the standard of care for hepatitis C…	[Malta, Fernanda; Gaspareto, Karine Vieira; Rebello Pinho, Joao Renato] Univ Sao Paulo, Inst Trop Med, LIM 07, Av Dr Eneas Carvalho Aguiar,500 2nd Floor IMT 2, BR-05403000 Sao Paulo, Brazil; [Malta, Fernanda; Gaspareto, Karine Vieira; Carrilho, Flair Jose; Rebello Pinho, Joao Renato] Univ Sao Paulo, Sch Med, Dept Gastroenterol, Sao Paulo, Brazil; [Lisboa-Neto, Gaspar; Mendes-Correa, Maria Cassia]…		Malta, F (corresponding author), Univ Sao Paulo, Inst Trop Med, LIM 07, Av Dr Eneas Carvalho Aguiar,500 2nd Floor IMT 2, BR-05403000 Sao Paulo, Brazil.;Malta, F (corresponding author), Univ Sao Paulo, Sch Med, Dept Gastroenterol, Sao Paulo, Brazil.	femalta@yahoo.com								18	19											13-Nov	2017	17
J	Bartolini, B; Giombini, E; Taibi, C; Lionetti, R; Montalbano, M; Visco-Comandini, U; D'Offizi, G; Capobianchi, MR; McPhee, F; Garbuglia, AR				Bartolini, Barbara; Giombini, Emanuela; Taibi, Chiara; Lionetti, Raffaella; Montalbano, Marzia; Visco-Comandini, Ubaldo; D'Offizi, Gianpiero; Capobianchi, Maria Rosaria; McPhee, Fiona; Garbuglia, Anna Rosa			Characterization of Naturally Occurring NS5A and NS5B Polymorphisms in Patients Infected with HCV Genotype 3a Treated with Direct-Acting Antiviral Agents	VIRUSES-BASEL	X			Article						NS5A, Daclatasvir, Sofosbuvir, NS5B, Hepatitis C virus, Genotype, Sanger sequencing, Biology, Hepatocellular carcinoma, Virology, Haplotype, Genetics, Ribavirin, Hepacivirus, Bioinformatics, Virus, DNA sequencing, Gene		Hepatitis C virus (HCV) genotype (GT)3 is associated with increased risk of steatosis, development of cirrhosis and hepatocellular carcinoma. Limited data are available regarding genetic variability and use of direct-acting antiviral agents in these patients. non-structural protein 5A (NS5A) and non-structural protein 5B (NS5B) sequencing was performed on 45 HCV GT3-infected Italian patients subs…	[Bartolini, Barbara; Giombini, Emanuela; Taibi, Chiara; Lionetti, Raffaella; Montalbano, Marzia; Visco-Comandini, Ubaldo; D'Offizi, Gianpiero; Capobianchi, Maria Rosaria; Garbuglia, Anna Rosa] Natl Inst Infect Dis L Spallanzani, Via Portuense 292, I-00149 Rome, Italy; [McPhee, Fiona] Bristol Myers Squibb Res & Dev, Wallingford, CT 06492 USA; [Garbuglia, Anna Rosa] Natl Inst Infect Dis L Spallanza…		Garbuglia, AR (corresponding author), Natl Inst Infect Dis L Spallanzani, Via Portuense 292, I-00149 Rome, Italy.;Garbuglia, AR (corresponding author), Natl Inst Infect Dis L Spallanzani, Lab Virol, Via Portuense 292, I-00149 Rome, Italy.	barbara.bartolini@inmi.it; emanuela.giombini@inmi.it; chiara.taibi@inmi.it; Raffaella.lionetti@inmi.it; Marzia.montalbano@inmi.it; Ubaldo.viscocomandini@inmi.it; Gianpiero.doffizi@inmi.it; maria.capobianchi@inmi.it; Fiona.Mcphee@bms.com; annarosa.garbuglia@inmi.it								10	11											AUG	2017	9	8
J	de Rueda, PM; Rodríguez, JMF; Pérez, RQ; Medina, AG; Alvarez, ABM; Ruíz, JC; Extremera, AR; Salmerón, J				Munoz de Rueda, Paloma; Fuentes Rodriguez, Jose Manuel; Quiles Perez, Rosa; Gila Medina, Ana; Martin Alvarez, Ana Belen; Casado Ruiz, Jorge; Ruiz Extremera, Angeles; Salmeron, Javier			Hepatitis C virus NS5A region mutation in chronic hepatitis C genotype 1 patients who are non-responders to two or more treatments and its relationship with response to a new treatment	WORLD JOURNAL OF GASTROENTEROLOGY	X			Article						NS5A, Ribavirin, Virology, Medicine, Genotype, Viral load, Hepatitis C virus, Hepacivirus, Pegylated interferon, Virus, Internal medicine, Interferon, Gastroenterology, Biology, Gene, Genetics		AIM To determine the number of mutations in the NS5A region of the hepatitis C virus (HCV) and its relationship to the response to antiviral therapy in patients with chronic hepatitis C genotype 1 who are non-responders to two or more treatments. METHODS Sequences within HCV NS5A [PKR binding domain (PKRBD) and the interferon-sensitivity-determining region (ISDR)] were analysed via direct sequenc…	[Munoz de Rueda, Paloma; Fuentes Rodriguez, Jose Manuel; Quiles Perez, Rosa; Martin Alvarez, Ana Belen; Casado Ruiz, Jorge; Ruiz Extremera, Angeles; Salmeron, Javier] San Cecilio Univ Hosp Granada, Res Support Unit, Granada 18014, Spain; [Munoz de Rueda, Paloma; Quiles Perez, Rosa; Martin Alvarez, Ana Belen; Casado Ruiz, Jorge; Ruiz Extremera, Angeles] Inst Invest Biosanitaria, Granada 18012, Spa…		Pérez, RQ (corresponding author), Univ Hosp San Cecilio Granada, Res Support Unit, Dr Oloriz 16, Granada 18012, Spain.	rosa-quiles@hotmail.com								6	6											7-Jul	2017	23	25
J	Asante-Appiah, E; Curry, S; McMonagle, P; Ingravallo, P; Chase, R; Nickle, D; Qiu, P; Howe, A; Lahser, FC				Asante-Appiah, Ernest; Curry, Stephanie; McMonagle, Patricia; Ingravallo, Paul; Chase, Robert; Nickle, David; Qiu, Ping; Howe, Anita; Lahser, Frederick C.			Antiviral Activity and Resistance Analysis of NS3/4A Protease Inhibitor Grazoprevir and NS5A Inhibitor Elbasvir in Hepatitis C Virus GT4 Replicons	ANTIMICROBIAL AGENTS AND CHEMOTHERAPY	X			Article						Replicon, NS3, Virology, Biology, Hepatitis C virus, Virus, Genetics, Plasmid, DNA		Although genotype 4 (GT4)-infected patients represent a minor overall percentage of the global hepatitis C virus (HCV)-infected population, the high prevalence of the genotype in specific geographic regions coupled with substantial sequence diversity makes it an important genotype to study for antiviral drug discovery and development. We evaluated two direct-acting antiviral agents-grazoprevir, a…	[Asante-Appiah, Ernest; Curry, Stephanie; McMonagle, Patricia; Ingravallo, Paul; Chase, Robert; Howe, Anita; Lahser, Frederick C.] Merck & Co Inc, Dept Infect Dis, Kenilworth, NJ 07033 USA; [Nickle, David] Merck & Co Inc, Dept Informat & Analyt, Boston, MA USA; [Qiu, Ping] Merck & Co Inc, Dept Translat Mol Biomarkers, Rahway, NJ 07065 USA		Asante-Appiah, E; Lahser, FC (corresponding author), Merck & Co Inc, Dept Infect Dis, Kenilworth, NJ 07033 USA.	ernest_asanteappiah@merck.com; fred.lahser@merck.com								20	20											JUL	2017	61	7
J	Mawatari, S; Oda, K; Tabu, K; Ijuin, S; Kumagai, K; Inada, Y; Uto, H; Hiramine, Y; Kure, T; Fujisaki, K; Hashiguchi, M; Hori, T; Oshige, A; Imanaka, D; Saishoji, A; Taniyama, O; Sakae, H; Tamai, T; Moriuchi, A; Ido, A				Mawatari, Seiichi; Oda, Kohei; Tabu, Kazuaki; Ijuin, Sho; Kumagai, Kotaro; Inada, Yukiko; Uto, Hirofumi; Hiramine, Yasunari; Kure, Takeshi; Fujisaki, Kunio; Hashiguchi, Masafumi; Hori, Takeshi; Oshige, Akihiko; Imanaka, Dai; Saishoji, Akiko; Taniyama, Oki; Sakae, Haruka; Tamai, Tsutomu; Moriuchi, Akihiro; Ido, Akio			New resistance-associated substitutions and failure of dual oral therapy with daclatasvir and asunaprevir	JOURNAL OF GASTROENTEROLOGY	X			Article						Daclatasvir, NS5A, Concomitant, Medicine, Internal medicine, Combination therapy, Gastroenterology, Cardiology, Virology, Hepatitis C virus, Ribavirin, Hepacivirus, Virus		Background Daclatasvir (DCV) and asunaprevir (ASV) combination therapy has been primarily used in patients without NS5A L31 or Y93 resistance-associated substitutions (RASs) before treatment. We examined the characteristics of patients without these baseline RASs who did not achieve hepatitis C virus eradication with DCV and ASV combination therapy and identified new baseline NS5A RASs that are c…	[Mawatari, Seiichi; Oda, Kohei; Tabu, Kazuaki; Ijuin, Sho; Kumagai, Kotaro; Uto, Hirofumi; Kure, Takeshi; Hashiguchi, Masafumi; Oshige, Akihiko; Saishoji, Akiko; Taniyama, Oki; Sakae, Haruka; Tamai, Tsutomu; Moriuchi, Akihiro; Ido, Akio] Kagoshima Univ, Grad Sch Med & Dent Sci, Dept Human & Environm Sci, Digest & Lifestyle Dis, 8-35-1 Sakuragaoka, Kagoshima 8908544, Japan; [Inada, Yukiko; Uto, Hi…		Mawatari, S (corresponding author), Kagoshima Univ, Grad Sch Med & Dent Sci, Dept Human & Environm Sci, Digest & Lifestyle Dis, 8-35-1 Sakuragaoka, Kagoshima 8908544, Japan.	mawatari@m2.kufm.kagoshima-u.ac.jp								11	12											JUL	2017	52	7
J	Grgic, I; Planinic, A; Santak, M; Gorenec, L; Lepej, SZ; Vince, A				Grgic, Ivana; Planinic, Ana; Santak, Maja; Gorenec, Lana; Lepej, Snjezana Zidovec; Vince, Adriana			High Prevalence of Q80K Among NS3 Resistance-Associated Substitutions in Subtype 1a Patients with Chronic Hepatitis C Prior to Treatment with Direct Acting Antivirals: The Croatian Data	HEPATITIS MONTHLY	XX			Article						Simeprevir, Medicine, Virology, NS3, NS5A, Population, Hepatitis C virus, Hepacivirus, Virus, Ribavirin, Environmental health		Background: Therapy for chronic hepatitis C is based on direct-acting antiviral drugs (DAA) that include protease inhibitors, polymerase inhibitors, as well as inhibitors of NS5A protein. Resistance-associated substitutions (RAS) can be associated with inadequate treatment outcomes with DAA. People with HCV subtype 1a infection carrying Q80K polymorphism could have a reduced treatment response to…	[Grgic, Ivana; Planinic, Ana; Gorenec, Lana; Lepej, Snjezana Zidovec] Univ Hosp Infect Dis, Dept Mol Diagnost & Flow Cytometry, Zagreb, Croatia; [Vince, Adriana] Univ Zagreb, Sch Med, Dept Viral Hepatitis, Zagreb, Croatia; [Vince, Adriana] Univ Hosp Infect Dis, Zagreb, Croatia; [Santak, Maja] Univ Zagreb, Ctr Res & Knowledge Transfer Biotechnol, Lab Mol Biomed, Zagreb, Croatia		Grgic, I (corresponding author), Univ Hosp Infect Dis, Dept Mol Diagnost & Flow Cytometry, Zagreb, Croatia.	ivanahobby@gmail.com								4	4											MAY	2017	17	5
J	Tavares, RCF; Feldner, ACCA; Pinho, JRR; Uehara, SNO; Emori, CT; Carvalho, RJ; Silva, ISS; Santana, RAF; de Castro, VFD; Castoli, GTF; Cristovao, CU; Ferraz, MLCG				Tavares, Rita C. F.; Feldner, Ana C. C. A.; Pinho, Joao R. R.; Uehara, Silvia N. O.; Emori, Christini T.; Carvalho-Filho, Roberto J.; Silva, Ivonete S. S.; Santana, Rubia A. F.; de Castro, Vanessa F. D.; Castoli, Gregorio T. F.; Cristovao, Charliana U.; Ferraz, Maria L. C. G.			Prevalence of naturally occurring protease inhibitor resistance-associated variants in hemodialysis and renal transplant patients with hepatitis C virus infection	EUROPEAN JOURNAL OF GASTROENTEROLOGY & HEPATOLOGY	XX			Article						Medicine, Hemodialysis, Ribavirin, Hepatitis C virus, Internal medicine, Gastroenterology, NS3, Virology, Interferon, Population, Dialysis, Immunology, Kidney disease, Protease, Virus, Biology, Biochemistry, Environmental health, Enzyme		Background NS3 protease inhibitors (PIs) were the first direct antiviral agents used for the treatment of hepatitis C virus. The combination of second-wave PIs with other direct antiviral agents enabled the use of interferon-free regimens for chronic kidney disease patients on dialysis and renal transplant (RTx) recipients, populations in which the use of interferon and ribavirin is limited. Howe…	[Tavares, Rita C. F.; Feldner, Ana C. C. A.; Uehara, Silvia N. O.; Emori, Christini T.; Carvalho-Filho, Roberto J.; Silva, Ivonete S. S.; Cristovao, Charliana U.; Ferraz, Maria L. C. G.] Univ Fed Sao Paulo, Gastroenterol Div, Sao Paulo, Brazil; [Pinho, Joao R. R.; Santana, Rubia A. F.; de Castro, Vanessa F. D.; Castoli, Gregorio T. F.] Hosp Israelita Albert Einstein, Albert Einstein Medicina Diag…		Tavares, RCF (corresponding author), Rua Solon Pinheiro 560, BR-6005040 Fortaleza, Ceara, Brazil.	ritachelly@hotmail.com								0	0											JUL	2017	29	7
J	Gededzha, MP; Mphahlele, MJ; Blackard, JT; Selabe, SG				Gededzha, Maemu Petronella; Mphahlele, M. Jeffrey; Blackard, Jason T.; Selabe, Selokela Gloria			Prevalence of NS5B Resistance Mutations in Hepatitis C Virus (HCV) Treatment Naive South Africans	HEPATITIS MONTHLY	XX			Article						NS5B, Genotype, Hepatitis C virus, Virology, Medicine, Mutation, Drug resistance, Resistance mutation, Hepacivirus, Virus, Genetics, Biology, Gene, Polymerase chain reaction, Reverse transcriptase		Background: HCV NS5B is a major target for drugs that directly inhibit viral replication. Naturally occurring mutations that reduce susceptibility to NS5B inhibitors have been reported. Objectives: The present study aimed at screening treatment resistance mutations in the NS5B region in South Africa. Methods: The study comprised 42 NS5B sequences (amino acids 228 - 335), derived from treatment-na…	[Gededzha, Maemu Petronella; Mphahlele, M. Jeffrey; Selabe, Selokela Gloria] Sefako Makgatho Hlth Sci Univ, Dept Virol, HIV & Hepatitis Res Unit, Natl Hlth Lab Serv, Pretoria, South Africa; [Mphahlele, M. Jeffrey] South African Med Res Council, Soutpansberg Rd, Pretoria, South Africa; [Blackard, Jason T.] Univ Cincinnati, Coll Med, Div Digest Dis, Cincinnati, OH USA		Gededzha, MP (corresponding author), Sefako Makgatho Hlth Sci Univ, Dept Virol, HIV & Hepatitis Res Unit, POB 173, ZA-0204 Pretoria, South Africa.	selokela.selabe@smu.ac.za								6	6											JUN	2017	17	6
J	Li, ZY; Zhang, Y; Liu, Y; Shao, XQ; Luo, QM; Cai, QX; Zhao, ZX				Li, Zhanyi; Zhang, Ying; Liu, Ying; Shao, Xiaoqiong; Luo, QiuMin; Cai, Qingxian; Zhao, Zhixin			Naturally occurring drug resistance associated variants to hepatitis C virus direct-acting antiviral agents in treatment-naive HCV genotype 1b-infected patients in China	MEDICINE	X			Article						NS5A, Medicine, NS3, NS5B, Virology, Hepatitis C virus, Genotype, Virus, Drug resistance, Hepacivirus, Hepatitis C, Internal medicine, Gene, Biology, Microbiology, Genetics		The direct-acting antiviral agents (DAAs) have drastically improved the prognosis of hepatitis C virus (HCV) patients. However, the resistance-associated variants (RAVs) to DAAs may hamper treatment. There was a lack of data on the prevalence of pre-exist RAVs in Chinese HCV-infected patients. We performed nested PCR assays on 74 HCV genotype 1b-infected patients to amplify HCV viral regions of N…	[Li, Zhanyi; Zhang, Ying; Liu, Ying; Shao, Xiaoqiong; Luo, QiuMin; Cai, Qingxian; Zhao, Zhixin] Sun Yat Sen Univ, Affiliated Hosp 3, Dept Infect Dis, 600 Tianhe Rd, Guangzhou 510630, Guangdong, Peoples R China; [Li, Zhanyi; Zhang, Ying; Liu, Ying; Shao, Xiaoqiong; Luo, QiuMin; Cai, Qingxian; Zhao, Zhixin] Guangdong Prov Key Lab Liver Dis, Guangzhou, Guangdong, Peoples R China		Cai, QX (corresponding author), Sun Yat Sen Univ, Affiliated Hosp 3, Dept Infect Dis, 600 Tianhe Rd, Guangzhou 510630, Guangdong, Peoples R China.	1004050782@qq.com								9	14											MAY	2017	96	19
J	Ng, TI; Krishnan, P; Pilot-Matias, T; Kati, W; Schnell, G; Beyer, J; Reisch, T; Lu, LJ; Dekhtyar, T; Irvin, M; Tripathi, R; Maring, C; Randolph, JT; Wagner, R; Collins, C				Ng, Teresa I.; Krishnan, Preethi; Pilot-Matias, Tami; Kati, Warren; Schnell, Gretja; Beyer, Jill; Reisch, Thomas; Lu, Liangjun; Dekhtyar, Tatyana; Irvin, Michelle; Tripathi, Rakesh; Maring, Clarence; Randolph, John T.; Wagner, Rolf; Collins, Christine			In Vitro Antiviral Activity and Resistance Profile of the Next-Generation Hepatitis C Virus NS5A Inhibitor Pibrentasvir	ANTIMICROBIAL AGENTS AND CHEMOTHERAPY	XXX			Article						NS5A, Replicon, Virology, Hepatitis C virus, Genotype, Biology, Microbiology, Hepacivirus, Virus, Genetics, Plasmid, Gene		Pibrentasvir (ABT-530) is a novel and pan-genotypic hepatitis C virus (HCV) NS5A inhibitor with 50% effective concentration (EC50) values ranging from 1.4 to 5.0 pM against HCV replicons containing NS5A from genotypes 1 to 6. Pibrentasvir demonstrated similar activity against a panel of chimeric replicons containing HCV NS5A of genotypes 1 to 6 from clinical samples. Resistance selection studies …	[Ng, Teresa I.; Krishnan, Preethi; Pilot-Matias, Tami; Kati, Warren; Schnell, Gretja; Beyer, Jill; Reisch, Thomas; Lu, Liangjun; Dekhtyar, Tatyana; Irvin, Michelle; Tripathi, Rakesh; Maring, Clarence; Randolph, John T.; Wagner, Rolf; Collins, Christine] AbbVie Inc, N Chicago, IL 60064 USA		Ng, TI (corresponding author), AbbVie Inc, N Chicago, IL 60064 USA.	teresa.ng@abbvie.com								126	128											MAY	2017	61	5
J	Zeuzem, S; Mizokami, M; Pianko, S; Mangia, A; Han, KH; Martin, R; Svarovskaia, E; Dvory-Sobol, H; Doehle, B; Hedskog, C; Yun, C; Brainard, DM; Knox, S; McHutchison, JG; Miller, MD; Mo, HM; Chuang, WL; Jacobson, I; Dore, GJ; Sulkowski, M				Zeuzem, Stefan; Mizokami, Masashi; Pianko, Stephen; Mangia, Alessandra; Han, Kwang-Hyub; Martin, Ross; Svarovskaia, Evguenia; Dvory-Sobol, Hadas; Doehle, Brian; Hedskog, Charlotte; Yun, Chohee; Brainard, Diana M.; Knox, Steven; McHutchison, John G.; Miller, Michael D.; Mo, Hongmei; Chuang, Wan-Long; Jacobson, Ira; Dore, Gregory J.; Sulkowski, Mark			NS5A resistance-associated substitutions in patients with genotype 1 hepatitis C virus: Prevalence and effect on treatment outcome	JOURNAL OF HEPATOLOGY	XX			Article						NS5A, Genotype, Medicine, Virology, Hepatitis C virus, Internal medicine, Hepatitis C, Virus, Hepacivirus, Biology, Genetics, Gene		Background & Aims: The efficacy of NS5A inhibitors for the treatment of patients chronically infected with hepatitis C virus (HCV) can be affected by the presence of NS5A resistance-associated substitutions (RASs). We analyzed data from 35 phase I, II, and III studies in 22 countries to determine the pretreatment prevalence of various NS5A RASs, and their effect on outcomes of treatment with ledi…	[Zeuzem, Stefan] Goethe Univ, Frankfurt, Germany; [Mizokami, Masashi] Natl Ctr Global Hlth & Med, Chiba, Japan; [Pianko, Stephen] Monash Hlth, Melbourne, Vic, Australia; [Pianko, Stephen] Monash Univ, Melbourne, Vic, Australia; [Mangia, Alessandra] IRCCS Hosp Casa Sollievo Sofferenza, San Giovanni Rotondo, Italy; [Han, Kwang-Hyub] Yonsei Univ, Coll Med, Seoul, South Korea; [Martin, Ross; Svarovsk…		Zeuzem, S (corresponding author), Goethe Univ Frankfurt, Med Ctr, Theodor Stern Kai 7, D-60590 Frankfurt, Germany.	zeuzem@em.uni-frankfurt.de								174	181											MAY	2017	66	5
J	Mo, HM; Hedskog, C; Lawitz, E; Brainard, DM; Yang, J; Delaney, W; Worth, A; Miller, MD				Mo, Hongmei; Hedskog, Charlotte; Lawitz, Eric; Brainard, Diana M.; Yang, Jenny; Delaney, William; Worth, Angela; Miller, Michael D.			Antiviral response and resistance analysis of treatment-naive HCV infected patients receiving multiple doses of the NS3 protease inhibitor GS-9256	ANTIVIRAL RESEARCH	XXX			Article						NS3, Protease inhibitor (pharmacology), Internal medicine, Medicine, Gastroenterology, Hepatitis C virus, Population, Virology, Protease, Viral load, Genotype, Virus, Biology, Enzyme, Gene, Biochemistry, Environmental health, Antiretroviral therapy		The NS3 protease inhibitor (PI) GS-9256 has demonstrated antiviral activity in a monotherapy study and in combination with other DAAs for treatment of chronic hepatitis C virus (HCV) infection. The resistance profile of GS-9256 was investigated in a phase 1 monotherapy study of patients with HCV genotype (GT) 1 infection. No PI resistance associated substitutions (RASs) at positions 36, 155, 156,…	[Mo, Hongmei; Hedskog, Charlotte; Brainard, Diana M.; Yang, Jenny; Delaney, William; Worth, Angela; Miller, Michael D.] Gilead Sci Inc, 353 Lakeside Dr, Foster City, CA 94404 USA; [Lawitz, Eric] Univ Texas Hlth Sci Ctr San Antonio, Texas Liver Inst, San Antonio, TX 78229 USA		Mo, HM (corresponding author), Gilead Sci Inc, 353 Lakeside Dr, Foster City, CA 94404 USA.	Hongmei.Mo@gilead.com								3	3											APR	2017	140
J	Niya, MHK; Salman-Tabar, S; Bokharaei-Salim, F; Behmanesh, M; Keyvani, H				Niya, Mohammad Hadi Karbalaie; Salman-Tabar, Samira; Bokharaei-Salim, Farah; Behmanesh, Mehrdad; Keyvani, Hossein			Prevalence of resistant associated variants (RAVs) in the naive HCV patient candidate for direct acting antiviral (DAA) therapy	MICROBIAL PATHOGENESIS	XX			Article						Genotype, Genotyping, NS5B, Virology, Hepatitis C virus, Medicine, Biology, Hepacivirus, Virus, Gene, Genetics		Background: Viral hepatitis C is an important global health problem that affects about 2.2% of humans. Strategies on the control of this hepatotropic virus focused on chemotherapy and surveillance of emerging HCV drug resistant mutants, respectively. HCV genotype 1 response to therapy is one of major interests. The aim of this research was to study the prevalence of resistant associated variants …	[Niya, Mohammad Hadi Karbalaie; Bokharaei-Salim, Farah; Keyvani, Hossein] Iran Univ Med Sci, Dept Virol, Tehran, Iran; [Salman-Tabar, Samira; Behmanesh, Mehrdad] Tarbiat Modares Univ, Fac Genet, Dept Biol, Tehran, Iran; [Bokharaei-Salim, Farah] Iran Univ Med Sci, HIV Lab Natl Ctr, Deputy Hlth, Tehran, Iran; [Keyvani, Hossein] Iran Univ Med Sci, Gastrointestinal & Liver Dis Res Ctr GILDRC, Tehran,…		Keyvani, H (corresponding author), Iran Univ Med Sci, Dept Virol, Tehran, Iran.;Keyvani, H (corresponding author), Iran Univ Med Sci, Gastrointestinal & Liver Dis Res Ctr GILDRC, Tehran, Iran.	keyvanlab@yahoo.com								9	10											APR	2017	105
J	Abdel-Hameed, EA; Rouster, SD; Zhang, X; Chen, J; Medvedovic, M; Goodman, ZD; Sherman, KE				Abdel-hameed, Enass A.; Rouster, Susan D.; Zhang, Xiang; Chen, Jing; Medvedovic, Mario; Goodman, Zachary D.; Sherman, Kenneth E.			Characterization of HCV NS3 Protease Variants in HCV/ HIV-Coinfected Patients by Ultra-Deep Sequence Analysis: Relationship with Hepatic Fibrosis	JAIDS-JOURNAL OF ACQUIRED IMMUNE DEFICIENCY SYNDROMES	XXX			Article						Protease, Coinfection, Protease inhibitor (pharmacology), Medicine, NS3, Hepatitis C, Virology, Population, Internal medicine, Immunology, Gastroenterology, Biology, Hepatitis C virus, Human immunodeficiency virus (HIV), Viral load, Virus, Antiretroviral therapy, Enzyme, Biochemistry, Environmental health		Background: Treatment of HCV/HIV coinfection is now largely based on utilization of direct acting agents. Pretreatment viral resistant-associated variants (RAVs) and host liver condition may affect the sustained virological response. In this study, we explored relative prevalence of protease resistance-associated mutations, the evolution of those RAVs after 12 weeks of pegylated interferon alfa e…	[Abdel-hameed, Enass A.; Rouster, Susan D.; Sherman, Kenneth E.] Univ Cincinnati, Coll Med, Div Digest Dis, 231 Albert Sabin Way, Cincinnati, OH 45267 USA; [Zhang, Xiang; Chen, Jing; Medvedovic, Mario] Univ Cincinnati, Dept Environm Hlth, Cincinnati, OH USA; [Goodman, Zachary D.] Inova Fairfax Hosp, Ctr Liver Dis, Dept Pathol, Falls Church, VA USA		Sherman, KE (corresponding author), Univ Cincinnati, Coll Med, Div Digest Dis, 231 Albert Sabin Way, Cincinnati, OH 45267 USA.	kenneth.sherman@uc.edu								1	1											1-Mar	2017	74	3
J	Ikram, A; Obaid, A; Awan, FM; Hanif, R; Naz, A; Paracha, RZ; Ali, A; Janjua, HA				Ikram, Aqsa; Obaid, Ayesha; Awan, Faryal Mehwish; Hanif, Rumeza; Naz, Anam; Paracha, Rehan Zafar; Ali, Amjad; Janjua, Hussnain Ahmed			Identification of drug resistance and immune-driven variations in hepatitis C virus (HCV) NS3/4A, NS5A and NS5B regions reveals a new approach toward personalized medicine	ANTIVIRAL RESEARCH	X			Article						NS5B, NS5A, NS3, Hepatitis C virus, Virology, Drug resistance, Human leukocyte antigen, Hepacivirus, Hepatitis C, Biology, Genotype, Virus, Immune system, Immunology, Medicine, Genetics, Antigen, Gene		Cellular immune responses (T cell responses) during hepatitis C virus (HCV) infection are significant factors for determining the outcome of infection. HCV adapts to host immune responses by inducing mutations in its genome at specific sites that are important for HLA processing/presentation. Moreover, HCV also adapts to resist potential drugs that are used to restrict its replication, such as di…	[Ikram, Aqsa; Obaid, Ayesha; Awan, Faryal Mehwish; Naz, Anam; Ali, Amjad; Janjua, Hussnain Ahmed] Natl Univ Sci & Technol NUST, ASAB, Dept Ind Biotechnol, H-12, Islamabad 44000, Pakistan; [Hanif, Rumeza] Natl Univ Sci & Technol NUST, ASAB, Dept Healtcare Biotechnol, Islamabad, Pakistan; [Paracha, Rehan Zafar] Natl Univ Sci & Technol NUST, RCMS, Dept Comp Sci, Islamabad, Pakistan		Janjua, HA (corresponding author), Natl Univ Sci & Technol NUST, ASAB, Dept Ind Biotechnol, H-12, Islamabad 44000, Pakistan.	janjua.hussnain@gmail.com								6	9											JAN	2017	137
J	Li, ZY; Liu, Y; Zhang, Y; Shao, XQ; Luo, QM; Guo, XY; Lin, GL; Cai, QX; Zhao, ZX; Chong, YT				Li, Zhanyi; Liu, Ying; Zhang, Ying; Shao, Xiaoqiong; Luo, Qiumin; Guo, Xiaoyan; Lin, Guoli; Cai, Qingxian; Zhao, Zhixin; Chong, Yutian			Naturally Occurring Resistance-Associated Variants to Hepatitis C Virus Direct-Acting Antiviral Agents in Treatment-Naive HCV Genotype 6a-Infected Patients	BIOMED RESEARCH INTERNATIONAL	X			Article						NS5A, NS5B, NS3, Virology, Hepatitis C virus, Genotype, Hepacivirus, Biology, Virus, Drug resistance, Hepatitis C, Medicine, Microbiology, Gene, Genetics		Background and Objective. The direct-acting antiviral agents (DAAs) antiviral therapy has drastically improved the prognosis of hepatitis C virus (HCV) patients. However, the viral drug resistance-associated variants (RAVs) can limit the efficacy of DAAs. For the HCV-6a is not the predominant prevalent genotype; the data on the prevalence of naturally occurring RAVs in it is scarce. Our study aim…	[Li, Zhanyi; Liu, Ying; Zhang, Ying; Shao, Xiaoqiong; Luo, Qiumin; Guo, Xiaoyan; Lin, Guoli; Cai, Qingxian; Zhao, Zhixin; Chong, Yutian] Sun Yat Sen Univ, Affiliated Hosp 3, Dept Infect Dis, Guangzhou 510630, Guangdong, Peoples R China; [Li, Zhanyi; Liu, Ying; Cai, Qingxian; Chong, Yutian] Guangdong Prov Key Lab Liver Dis, Guangzhou, Guangdong, Peoples R China		Cai, QX; Chong, YT (corresponding author), Sun Yat Sen Univ, Affiliated Hosp 3, Dept Infect Dis, Guangzhou 510630, Guangdong, Peoples R China.;Cai, QX; Chong, YT (corresponding author), Guangdong Prov Key Lab Liver Dis, Guangzhou, Guangdong, Peoples R China.	cqx200000@163.com; ytchongkyzy@126.com								9	10												2017	2017
J	Li, Z; Chen, ZW; Li, H; Ren, H; Hu, P				Li, Zhao; Chen, Zhi-wei; Li, Hu; Ren, Hong; Hu, Peng			Prevalence of hepatitis C virus-resistant association substitutions to direct-acting antiviral agents in treatment-naive hepatitis C genotype 1b-infected patients in western China	INFECTION AND DRUG RESISTANCE	XX			Article						NS5A, NS5B, NS3, Hepatitis C virus, Virology, Genotype, Medicine, Hepacivirus, Biology, Virus, Gene, Genetics		Background: Direct-acting antivirals (DAAs) against hepatitis C virus (HCV) are potent and highly efficacious. However, resistance-associated substitutions (RASs) relevant to DAAs can impair treatment effectiveness even at baseline. Moreover, the prevalence of baseline RASs in HCV genotype 1b-infected patients in western China is still unclear. Materials and methods: Direct sequencing of the HCV …	[Li, Zhao; Chen, Zhi-wei; Li, Hu; Ren, Hong; Hu, Peng] Chongqing Med Univ, Affiliated Hosp 2, Chinese Minist Educ,Dept Infect Dis, Inst Viral Hepatitis,Key Lab Mol Biol Infect Dis, 74 Linjiang Rd, Chongqing 400010, Peoples R China		Hu, P (corresponding author), Chongqing Med Univ, Affiliated Hosp 2, Chinese Minist Educ,Dept Infect Dis, Inst Viral Hepatitis,Key Lab Mol Biol Infect Dis, 74 Linjiang Rd, Chongqing 400010, Peoples R China.	hp_cq@163.com								24	27												2017	10
J	Ruggiero, T; Burdino, E; Calcagno, A; Bonora, S; Boglione, L; Di Perri, G; Ghisetti, V				Ruggiero, T.; Burdino, E.; Calcagno, A.; Bonora, S.; Boglione, L.; Di Perri, G.; Ghisetti, V.			HCV NS3 naturally occurring variants in HIV/HCV coinfected DAA-naive patients: consideration for HCV genotyping resistance testing	INFECTION	XXX			Article						Coinfection, Genotyping, Medicine, Hepatitis C virus, Virology, Hepatitis C, Human immunodeficiency virus (HIV), Hepacivirus, Chronic hepatitis, Population, Immunology, Genotype, Viral disease, Biology, Virus, Gene, Biochemistry, Environmental health		Purpose Data on the frequency of HCV naturally occurring drug-resistant variants (RAVs) at baseline in HIV/ HCV coinfected patients are scarce. Methods NS3-HCV RAVs were studied by full-population direct sequencing from plasma specimens of 345 DAA-naive patients with HCV chronic hepatitis (159 of them with HIV/HCV-coinfection). Results NS3 RAVs were identified in 31.5 % of patients, with a signif…	[Ruggiero, T.; Burdino, E.; Ghisetti, V.] Amedeo di Savoia Hosp, Dept Infect Dis, Lab Microbiol & Virol, Corso Svizzera 164, I-10149 Turin, Italy; [Calcagno, A.; Bonora, S.; Boglione, L.; Di Perri, G.] Univ Turin, Amedeo di Savoia Hosp, Infect Dis Unit, Dept Med Sci, Turin, Italy		Ruggiero, T (corresponding author), Amedeo di Savoia Hosp, Dept Infect Dis, Lab Microbiol & Virol, Corso Svizzera 164, I-10149 Turin, Italy.	tinarugg@gmail.com								3	3											DEC	2016	44	6
J	Zhang, Y; Cao, Y; Zhang, RW; Zhang, XX; Lu, HY; Wu, CH; Huo, N; Xu, XY				Zhang, Yu; Cao, Ying; Zhang, Renwen; Zhang, Xiaxia; Lu, Haiying; Wu, Chihong; Huo, Na; Xu, Xiaoyuan			Pre-Existing HCV Variants Resistant to DAAs and Their Sensitivity to PegIFN/RBV in Chinese HCV Genotype 1b Patients	PLOS ONE	X			Article						NS5A, Virology, Ribavirin, Genotype, NS3, Medicine, NS5B, Hepatitis C virus, Internal medicine, Biology, Virus, Hepacivirus, Genetics, Gene		Background The efficacy of direct-acting antiviral agents (DAAs) could be attenuated by the presence of resistance-associated variants (RAVs). The aim of this study was to investigate the natural prevalence of RAVs among Chinese HCV genotype 1b patients and analyze the efficacy of pegylated interferon (PegIFN)/ribavirin (RBV) therapy in patients with and without RAVs at baseline. Methods Direct s…	[Zhang, Yu; Cao, Ying; Zhang, Renwen; Zhang, Xiaxia; Lu, Haiying; Wu, Chihong; Huo, Na; Xu, Xiaoyuan] Peking Univ, Dept Infect Dis, Hosp 1, Beijing, Peoples R China		Xu, XY (corresponding author), Peking Univ, Dept Infect Dis, Hosp 1, Beijing, Peoples R China.	xiaoyuanxu6@163.com								5	8											3-Nov	2016	11	11
J	Cao, Y; Bao, Y; Xia, W; Wu, H; Wei, FL; Zhang, Y; Zhang, RW; Xu, XY				Cao, Ying; Bao, Yi; Xia, Wei; Wu, Hao; Wei, Feili; Zhang, Yu; Zhang, Renwen; Xu, Xiaoyuan			Resistance-associated mutations to HCV protease inhibitors naturally pre-existed in HIV/HCV coinfected, treatment-naive patients	CLINICS AND RESEARCH IN HEPATOLOGY AND GASTROENTEROLOGY	XXX			Article						Boceprevir, Genotype, Medicine, Telaprevir, Simeprevir, Virology, Hepatitis C virus, Coinfection, Sofosbuvir, Ombitasvir, Hepatitis C, NS3, Population, Internal medicine, Gastroenterology, Human immunodeficiency virus (HIV), Biology, Virus, Ribavirin, Gene, Genetics, Environmental health		Background and objective: Presently, it has been approved to treat hepatitis C virus (HCV) infection with protease inhibitors (PIs). In the present study, we aimed to illustrate the natural prevalence of HCV NS3/4A PI resistance mutations in HIV/HCV coinfected, treatment-naive patients. Methods: Population sequence analysis of the NS3/4A protease was conducted in 96 HIV/HCV coinfected, treatment-…	[Cao, Ying; Bao, Yi; Zhang, Yu; Zhang, Renwen; Xu, Xiaoyuan] Peking Univ, Peking Univ Hosp 1, Hlth Sci Ctr, Dept Infect Dis, 8 Xishiku St, Beijing, Peoples R China; [Bao, Yi] Shiyan Taihe Hosp, Dept Neurol, Shiyan, Hubei Province, Peoples R China; [Xia, Wei; Wu, Hao; Wei, Feili] Capital Med Univ, Beijing Youan Hosp, Dept Infect Dis, Beijing, Peoples R China		Xu, XY (corresponding author), Peking Univ, Peking Univ Hosp 1, Hlth Sci Ctr, Dept Infect Dis, 8 Xishiku St, Beijing, Peoples R China.	xiaoyuanxu6@163.com								5	7											NOV	2016	40	5
J	Uchida, Y; Kouyama, J; Naiki, K; Sugawara, K; Inao, M; Imai, Y; Nakayama, N; Mochida, S				Uchida, Yoshihito; Kouyama, Jun-ichi; Naiki, Kayoko; Sugawara, Kayoko; Inao, Mie; Imai, Yukinori; Nakayama, Nobuaki; Mochida, Satoshi			Development of rare resistance-associated variants that are extremely tolerant against NS5A inhibitors during daclatasvir/asunaprevir therapy by a two-hit mechanism	HEPATOLOGY RESEARCH	X			Article						Daclatasvir, Medicine, NS5A, Mechanism (biology), Oncology, Internal medicine, Cancer research, Virology, Hepatitis C virus, Virus, Ribavirin, Hepacivirus, Philosophy, Epistemology		Aim: The virologic characteristics of resistance-associated variants (RAVs) developing in patients receiving dual oral therapy with daclatasvir/asunaprevir, including those with previous triple therapy with simeprevir, were evaluated. Methods: A total of 206 patients with genotype-1b HCV infection, including 5 patientswith previous simeprevir therapy, were treated with daclatasvir/asunaprevir for…	[Uchida, Yoshihito; Kouyama, Jun-ichi; Naiki, Kayoko; Sugawara, Kayoko; Inao, Mie; Imai, Yukinori; Nakayama, Nobuaki; Mochida, Satoshi] Saitama Med Univ, Dept Gastroenterol & Hepatol, Fac Med, 38 Morohongo, Moroyama, Saitama 3500495, Japan		Mochida, S (corresponding author), Saitama Med Univ, Dept Gastroenterol & Hepatol, Fac Med, 38 Morohongo, Moroyama, Saitama 3500495, Japan.	smochida@saitama-med.ac.jp								32	32											NOV	2016	46	12
J	Itakura, J; Kurosaki, M; Hasebe, C; Osaki, Y; Joko, K; Yagisawa, H; Sakita, S; Okushin, H; Satou, T; Hisai, H; Abe, T; Tsuji, K; Tamada, T; Kobashi, H; Mitsuda, A; Ide, Y; Ogawa, C; Tsuruta, S; Takaguchi, K; Murakawa, M; Asahina, Y; Enomoto, N; Izumi, N				Itakura, Jun; Kurosaki, Masayuki; Hasebe, Chitomi; Osaki, Yukio; Joko, Kouji; Yagisawa, Hitoshi; Sakita, Shinya; Okushin, Hiroaki; Satou, Takashi; Hisai, Hiroyuki; Abe, Takehiko; Tsuji, Keiji; Tamada, Takashi; Kobashi, Haruhiko; Mitsuda, Akeri; Ide, Yasushi; Ogawa, Chikara; Tsuruta, Syotaro; Takaguchi, Kouichi; Murakawa, Miyako; Asahina, Yasuhiro; Enomoto, Nobuyuki; Izumi, Namiki			Complex Pattern of Resistance-Associated Substitutions of Hepatitis C Virus after Daclatasvir/Asunaprevir Treatment Failure	PLOS ONE	X			Article						Daclatasvir, NS5A, NS3, Virology, Medicine, Internal medicine, Hepatitis C virus, Combination therapy, Gastroenterology, Virus, Ribavirin, Hepacivirus		Backgrounds & Aims We aimed to clarify the characteristics of resistance-associated substitutions (RASs) after treatment failure with NS5A inhibitor, daclatasvir (DCV) in combination with NS3/4A inhibitor, asunaprevir (ASV), in patients with chronic hepatitis C virus genotype 1b infection. Methods This is a nationwide multicenter study conducted by the Japanese Red Cross Liver Study Group. The se…	[Itakura, Jun; Kurosaki, Masayuki; Izumi, Namiki] Musashino Red Cross Hosp, Dept Gastroenterol & Hepatol, Musashino, Tokyo, Japan; [Hasebe, Chitomi] Japanese Red Cross Asahikawa Hosp, Dept Gastroenterol, Asahikawa, Hokkaido, Japan; [Osaki, Yukio] Osaka Red Cross Hosp, Dept Gastroenterol & Hepatol, Osaka, Osaka, Japan; [Joko, Kouji] Matsuyama Red Cross Hosp, Ctr Liver Biliary Pancreat Dis, Matsuya…		Izumi, N (corresponding author), Musashino Red Cross Hosp, Dept Gastroenterol & Hepatol, Musashino, Tokyo, Japan.	izumi012@musashino.jrc.or.jp								35	37											24-Oct	2016	11	10
J	Nitta, S; Asahina, Y; Matsuda, M; Yamada, N; Sugiyama, R; Masaki, T; Suzuki, R; Kato, N; Watanabe, M; Wakita, T; Kato, T				Nitta, Sayuri; Asahina, Yasuhiro; Matsuda, Mami; Yamada, Norie; Sugiyama, Ryuichi; Masaki, Takahiro; Suzuki, Ryosuke; Kato, Nobuyuki; Watanabe, Mamoru; Wakita, Takaji; Kato, Takanobu			Effects of Resistance-Associated NS5A Mutations in Hepatitis C Virus on Viral Production and Susceptibility to Antiviral Reagents	SCIENTIFIC REPORTS	XXX			Article						NS5A, Virology, Biology, Virus, Hepatitis C virus, Mutation, Protease, Hepacivirus, Genetics, Gene, Enzyme, Biochemistry		Direct-acting antivirals (DAAs) for hepatitis C virus (HCV) have potent anti-HCV effects but may provoke resistance-associated variants (RAVs). In this study, we assessed the characteristics of these RAVs and explored efficacious anti-HCV reagents using recombinant HCV with NS5A from a genotype 1b strain. We replaced the NS5A of JFH1 with that of Con1 (JFH1/5ACon1) and introduced known NS5A inhib…	[Nitta, Sayuri; Matsuda, Mami; Yamada, Norie; Sugiyama, Ryuichi; Masaki, Takahiro; Suzuki, Ryosuke; Wakita, Takaji; Kato, Takanobu] Natl Inst Infect Dis, Dept Virol 2, Tokyo, Japan; [Nitta, Sayuri; Asahina, Yasuhiro; Watanabe, Mamoru] Tokyo Med & Dent Univ, Dept Gastroenterol & Hepatol, Tokyo, Japan; [Nitta, Sayuri] Tokyo Med & Dent Univ, Fac Med, Tokyo, Japan; [Asahina, Yasuhiro] Tokyo Med & Den…		Kato, T (corresponding author), Natl Inst Infect Dis, Dept Virol 2, Tokyo, Japan.	takato@nih.go.jp								20	22											5-Oct	2016	6
J	Owens, CM; Brasher, BB; Polemeropoulos, A; Rhodin, MHJ; McAllister, N; Wong, KA; Jones, CT; Jiang, LJ; Lin, K; Or, YS				Owens, Christopher M.; Brasher, Bradley B.; Polemeropoulos, Alex; Rhodin, Michael H. J.; McAllister, Nicole; Wong, Kelly A.; Jones, Christopher T.; Jiang, Lijuan; Lin, Kai; Or, Yat Sun			Preclinical and Clinical Resistance Profile of EDP-239, a Novel Hepatitis C Virus NS5A Inhibitor	ANTIMICROBIAL AGENTS AND CHEMOTHERAPY	XXX			Article						NS5A, Virology, Biology, Hepatitis C virus, Virus, Replicon, Hepacivirus, Genetics, Gene, Plasmid		EDP-239, a potent and selective hepatitis C virus (HCV) nonstructural protein 5A (NS5A) inhibitor developed for the treatment of HCV infection, has been investigated in vitro and in vivo. This study sought to characterize genotypic changes in the HCV NS5A sequence of genotype 1 (GT1) replicons and to compare those changes to GT1 viral RNA mutations isolated from clinical trial patients. Resistanc…	[Owens, Christopher M.; Brasher, Bradley B.; Polemeropoulos, Alex; Rhodin, Michael H. J.; McAllister, Nicole; Jiang, Lijuan; Lin, Kai; Or, Yat Sun] ENANTA Pharmaceut Inc, Watertown, MA 02472 USA; [Wong, Kelly A.; Jones, Christopher T.] Novartis Inst Biomed Res Inc, Emeryville, CA USA; [Brasher, Bradley B.] Boston Biochem, Cambridge, MA USA		Owens, CM (corresponding author), ENANTA Pharmaceut Inc, Watertown, MA 02472 USA.	cmowens@gmail.com								3	3											OCT	2016	60	10
J	Lieveld, FI; Swaans, N; Newsum, AM; Ho, CKY; Schinkel, J; Molenkamp, R; van der Meer, JTM; Arends, JE; Hoepelman, AIM; Wensing, AMJ; Siersema, PD; van Erpecum, KJ; Boland, GJ				Lieveld, Faydra I.; Swaans, Niels; Newsum, Astrid M.; Ho, Cynthia K. Y.; Schinkel, Janke; Molenkamp, Richard; van der Meer, Jan T. M.; Arends, Joop E.; Hoepelman, Andy I. M.; Wensing, Anne M. J.; Siersema, Peter D.; van Erpecum, Karel J.; Boland, Greet J.			Resistance-associated polymorphisms in Dutch hepatitis C genotype 1a patients with and without HIV infection	ANNALS OF HEPATOLOGY	X			Article						Coinfection, Clade, Hepatitis C virus, Medicine, Genotype, Virology, Hepatitis C, Human immunodeficiency virus (HIV), Virus, Biology, Gene, Genetics, Phylogenetic tree		Background and aim. Resistance-associated variants (RAVs) on the NS3 region of the hepatitis C virus (HCV) may be relevant for antiviral therapy, but data in human immunodeficiency virus (HIV) coinfected patients are scarce. We assessed frequencies of NS3 RAVs in patients infected with HCV genotype 1a with or without HIV coinfection. Material and methods: HCV NS3 amino acids 1-181 were sequenced …	[Swaans, Niels; Wensing, Anne M. J.; Boland, Greet J.] Univ Med Ctr Utrecht, Dept Med Microbiol, POB 85500, NL-3508 GA Utrecht, Netherlands; [Lieveld, Faydra I.; Siersema, Peter D.; van Erpecum, Karel J.] Univ Med Ctr Utrecht, Dept Gastroenterol & Hepatol, Utrecht, Netherlands; [Lieveld, Faydra I.; Arends, Joop E.; Hoepelman, Andy I. M.] Univ Med Ctr Utrecht, Dept Internal Med & Infect Dis, Utrec…		Boland, GJ (corresponding author), Univ Med Ctr Utrecht, Dept Med Microbiol, POB 85500, NL-3508 GA Utrecht, Netherlands.	g.j.boland@umcutrecht.nl								3	3											SEP-OCT	2016	15	5
J	Sarrazin, C; Dvory-Sobol, H; Svarovskaia, ES; Doehle, BP; Pang, PS; Chuang, SM; Ma, JL; Ding, X; Afdhal, NH; Kowdley, KV; Gane, EJ; Lawitz, E; Brainard, DM; McHutchison, JG; Miller, MD; Mo, HM				Sarrazin, Christoph; Dvory-Sobol, Hadas; Svarovskaia, Evguenia S.; Doehle, Brian P.; Pang, Phillip S.; Chuang, Shu-Min; Ma, Julie; Ding, Xiao; Afdhal, Nezam H.; Kowdley, Kris V.; Gane, Edward J.; Lawitz, Eric; Brainard, Diana M.; McHutchison, John G.; Miller, Michael D.; Mo, Hongmei			Prevalence of Resistance-Associated Substitutions in HCV NS5A, NS5B, or NS3 and Outcomes of Treatment With Ledipasvir and Sofosbuvir	GASTROENTEROLOGY	XX			Article						Ledipasvir, NS5A, Sofosbuvir, Medicine, Ribavirin, NS5B, Hepatitis C virus, NS3, Virology, Population, Internal medicine, Hepatitis C, Gastroenterology, Hepacivirus, Virus, Environmental health		BACKGROUND & AIMS: We evaluated the effects of baseline hepatitis C virus (HCV) NS5A, NS5B, and NS3 resistance-associated substitutions (RASs) on response to the combination of ledipasvir and sofosbuvir, with or without ribavirin, in patients with HCV genotype 1 infection. METHODS: We analyzed data from 2144 participants in phase 2 and 3 studies of patients with HCV genotype 1a or b infection who…	[Sarrazin, Christoph] Goethe Univ Hosp, Med Klin 1, Frankfurt, Germany; [Dvory-Sobol, Hadas; Svarovskaia, Evguenia S.; Doehle, Brian P.; Pang, Phillip S.; Chuang, Shu-Min; Ma, Julie; Ding, Xiao; Brainard, Diana M.; McHutchison, John G.; Miller, Michael D.; Mo, Hongmei] Gilead Sci Inc, 353 Lakeside Dr, Foster City, CA 94404 USA; [Afdhal, Nezam H.] Beth Israel Deaconess Med Ctr, Boston, MA 02215 US…		Dvory-Sobol, H (corresponding author), Gilead Sci Inc, 353 Lakeside Dr, Foster City, CA 94404 USA.	Hadas.Dvory-Sobol@Gilead.com								180	186											SEP	2016	151	3
J	Jimenez-Sousa, MA; Gutiérrez-Rivas, M; Alvaro-Meca, A; García-Alvarez, M; Harrigan, PR; Fedele, CG; Briz, V; Vázquez-Morón, S; Resino, S				Angeles Jimenez-Sousa, Maria; Gutierrez-Rivas, Monica; Alvaro-Meca, AlejandroA; Garcia-Alvarez, Monica; Harrigan, P. Richard; Giovanni Fedele, Cesare; Briz, Veronica; Vazquez-Moron, Sonia; Resino, Salvador			NS3 Resistance-AssociatedVariants (RAVs) in Patients Infected with HCV Genotype 1a in Spain	PLOS ONE	X			Article						Genotype, Hepatitis C virus, Clade, Virology, Sanger sequencing, NS3, Biology, Hepacivirus, Hepatitis C, Polymerase chain reaction, Nested polymerase chain reaction, Medicine, Virus, DNA sequencing, Gene, Genetics, Phylogenetic tree		Background Resistance-associated variants have been related to treatment failure of hepatitis C virus (HCV) therapy with direct-acting antiviral drugs. The aim of our study was to analyze the prevalence of clinically relevant resistance-associated variants within NS3 in patients infected with HCV genotype 1a (GT1a) in Spain. Methods We performed a cross-sectional study on 2568 patients from 115 h…	[Angeles Jimenez-Sousa, Maria; Gutierrez-Rivas, Monica; Garcia-Alvarez, Monica; Briz, Veronica; Vazquez-Moron, Sonia; Resino, Salvador] Inst Salud Carlos III, Natl Ctr Microbiol, Viral Infect & Immun Unit, Madrid, Spain; [Alvaro-Meca, AlejandroA] Rey Juan Carlos Coll, Fac Hlth Sci, Prevent Med & Publ Hlth Unit, Madrid, Spain; [Harrigan, P. Richard] British Columbia Ctr Excellence HIV AIDS, Vancou…		Vázquez-Morón, S; Resino, S (corresponding author), Inst Salud Carlos III, Natl Ctr Microbiol, Viral Infect & Immun Unit, Madrid, Spain.	svazquez@isciii.es; sresino@isciii.es								13	14											29-Sep	2016	11	9
J	Ide, T; Eguchi, Y; Harada, M; Ishii, K; Morita, M; Morita, Y; Sugiyama, G; Fukushima, H; Yano, Y; Noguchi, K; Nakamura, H; Hisatomi, J; Kumemura, H; Shirachi, M; Iwane, S; Okada, M; Honma, Y; Arinaga-Hino, T; Miyajima, I; Ogata, K; Kuwahara, R; Amano, K; Kawaguchi, T; Kuromatsu, R; Torimura, T				Ide, Tatsuya; Eguchi, Yuichiro; Harada, Masaru; Ishii, Kunihide; Morita, Masaru; Morita, Yasuyo; Sugiyama, Gen; Fukushima, Hirofumi; Yano, Yoichi; Noguchi, Kazunori; Nakamura, Hiroki; Hisatomi, Junjiro; Kumemura, Hiroto; Shirachi, Miki; Iwane, Shinji; Okada, Michiaki; Honma, Yuichi; Arinaga-Hino, Teruko; Miyajima, Ichiro; Ogata, Kei; Kuwahara, Reiichiro; Amano, Keisuke; Kawaguchi, Toshihiro; Kuro…		DAAs Multictr Study Grp	Evaluation of Resistance-Associated Substitutions in NS5A Using Direct Sequence and Cycleave Method and Treatment Outcome with Daclatasvir and Asunaprevir for Chronic Hepatitis C Genotype 1	PLOS ONE	X			Article						Daclatasvir, NS5A, Virology, Genotype, Hepatitis C virus, Simeprevir, Medicine, Internal medicine, Wild type, Mutant, Gastroenterology, Hepacivirus, Biology, Virus, Genetics, Gene, Ribavirin		Background The aim of this study was to evaluate the efficacy of daclatasvir plus asunaprevir therapy in patients infected with hepatitis C virus and determine its relevance to resistant variants. Methods A total of 629 consecutive patients infected with hepatitis C virus genotype 1 were assessed. Daclatasvir (60 mg/day) plus asunaprevir (200 mg/day) was given for 24 weeks. The virological respon…	[Ide, Tatsuya; Arinaga-Hino, Teruko; Miyajima, Ichiro; Ogata, Kei; Kuwahara, Reiichiro; Amano, Keisuke; Kawaguchi, Toshihiro; Kuromatsu, Ryoko; Torimura, Takuji] Kurume Univ, Div Gastroenterol, Dept Med, Sch Med, Fukuoka, Japan; [Eguchi, Yuichiro; Iwane, Shinji; Okada, Michiaki] Saga Med Sch, Dept Internal Med, Saga, Japan; [Harada, Masaru; Honma, Yuichi] Univ Occupat & Environm Hlth, Dept Intern…		Ide, T (corresponding author), Kurume Univ, Div Gastroenterol, Dept Med, Sch Med, Fukuoka, Japan.	ide@med.kurume-u.ac.jp								7	8											29-Sep	2016	11	9
J	Echeverría, N; Betancoura, G; Gámbaro, F; Hernández, N; López, P; Chiodi, D; Sánchez, A; Boschi, S; Fajardo, A; Sóñora, M; Moratorio, G; Cristina, J; Moreno, P				Echeverria, Natalia; Betancoura, Gabriela; Gambaro, Fabiana; Hernandez, Nelia; Lopez, Pablo; Chiodi, Daniela; Sanchez, Adriana; Boschi, Susana; Fajardo, Alvaro; Sonora, Martin; Moratorio, Gonzalo; Cristina, Juan; Moreno, Pilar			Naturally occurring NS3 resistance-associated variants in hepatitis C virus genotype 1: Their relevance for developing countries	VIRUS RESEARCH	XXX			Article						Ribavirin, NS3, Hepatitis C virus, Hepatocellular carcinoma, Pegylated interferon, Biology, Virology, Genotype, Hepatitis C, Virus, Immunology, Genetics, Gene		Hepatitis C virus (HCV) is a major cause of global morbidity and mortality, with an estimated 130-150 million infected individuals worldwide. HCV is a leading cause of chronic liver diseases including cirrhosis and hepatocellular carcinoma. Current treatment options in developing countries involve pegylated interferon-alpha and ribavirin as dual therapy or in combination with one or more direct-a…	[Echeverria, Natalia; Betancoura, Gabriela; Gambaro, Fabiana; Fajardo, Alvaro; Sonora, Martin; Moratorio, Gonzalo; Cristina, Juan; Moreno, Pilar] Univ La Republ, Fac Ciencias, Ctr Invest Nucl, Mol Virol Lab, Mataojo 2055, Montevideo 11400, Uruguay; [Hernandez, Nelia; Lopez, Pablo; Chiodi, Daniela; Sanchez, Adriana] Univ La Republ, Hosp Clin, Fac Med, Clin Gastroenterol, Montevideo 11600, Uruguay;…		Moreno, P (corresponding author), Univ La Republ, Fac Ciencias, Ctr Invest Nucl, Mol Virol Lab, Mataojo 2055, Montevideo 11400, Uruguay.	pmoreno@cin.edu.uy								10	11											2-Sep	2016	223
J	Altunok, ES; Sayan, M; Akhan, S; Aygen, B; Yildiz, O; Koruk, ST; Mistik, R; Demirturk, N; Ural, O; Kose, S; Aynioglu, A; Korkmaz, F; Ersoz, G; Tuna, N; Ayaz, C; Karakecili, F; Keten, D; Inan, D; Yazici, S; Koculu, S; Yildirmak, T				Altunok, Elif Sargin; Sayan, Murat; Akhan, Sila; Aygen, Bilgehan; Yildiz, Orhan; Koruk, Suda Tekin; Mistik, Resit; Demirturk, Nese; Ural, Onur; Kose, Sukran; Aynioglu, Aynur; Korkmaz, Fatime; Ersoz, Gulden; Tuna, Nazan; Ayaz, Celal; Karakecili, Faruk; Keten, Derya; Inan, Dilara; Yazici, Saadet; Koculu, Safiye; Yildirmak, Taner			Protease Inhibitors Drug Resistance Mutations in Turkish Patients with Chronic Hepatitis C	INTERNATIONAL JOURNAL OF INFECTIOUS DISEASES	X			Article						Telaprevir, Boceprevir, Drug resistance, Medicine, Resistance mutation, Simeprevir, Mutation, Genotype, Virology, Protease inhibitor (pharmacology), Chronic hepatitis, Internal medicine, Pharmacology, Biology, Genetics, Reverse transcriptase, Polymerase chain reaction, Gene, Ribavirin, Virus, Viral load, Antiretroviral therapy		Background: Drug resistance development is an expected problem during treatment with protease inhibitors (PIs), this is largely due to the fact that Pls are low-genetic barrier drugs. Resistance-associated variants (RAVs) however may also occur naturally, and prior to treatment with Pls, the clinical impact of this basal resistance remains unknown. In Turkey, there is yet to be an investigation i…	[Altunok, Elif Sargin] Bitlis Publ Hosp, Infect Dis & Clin Microbiol, TR-13000 Bitlis, Turkey; [Sayan, Murat] Kocaeli Univ, Fac Med, Clin Lab, TR-41380 Kocaeli, Turkey; [Sayan, Murat] Near East Univ, Res Ctr Expt Hlth Sci, Nicosia, Cyprus; [Akhan, Sila] Kocaeli Univ, Fac Med, Infect Dis & Clin Microbiol, TR-41380 Kocaeli, Turkey; [Aygen, Bilgehan; Yildiz, Orhan] Erciyes Univ, Fac Med, Infect Dis …		Altunok, ES (corresponding author), Bitlis Publ Hosp, Infect Dis & Clin Microbiol, TR-13000 Bitlis, Turkey.									9	9											SEP	2016	50
J	Rong, LB; Ribeiro, RM; Perelson, AS				Rong, Libin; Ribeiro, Ruy M.; Perelson, Alan S.			Modeling Quasispecies and Drug Resistance in Hepatitis C Patients Treated with a Protease Inhibitor	BULLETIN OF MATHEMATICAL BIOLOGY				Article						Viral quasispecies, Telaprevir, Virology, Hepatitis C virus, Protease inhibitor (pharmacology), Drug resistance, Virus, Biology, Population, Protease, Mutant, Mutation, Hepacivirus, NS2-3 protease, Drug, Ribavirin, Viral load, Medicine, Pharmacology, Microbiology, Genetics, Enzyme, Gene, Biochemistry, Environmental health, Antiretroviral therapy		Telaprevir, a novel hepatitis C virus (HCV) NS3-4A serine protease inhibitor, has demonstrated substantial antiviral activity in patients infected with HCV. However, drug-resistant HCV variants were detected in vivo at relatively high frequency a few days after drug administration. Here we use a two-strain mathematical model to explain the rapid emergence of drug resistance in HCV patients treate…	[Rong, Libin; Ribeiro, Ruy M.; Perelson, Alan S.] Los Alamos Natl Lab, Los Alamos, NM 87545 USA; [Rong, Libin] Oakland Univ, Dept Math & Stat, Rochester, MI 48309 USA; [Rong, Libin] Oakland Univ, Ctr Biomed Res, Rochester, MI 48309 USA		Perelson, AS (corresponding author), Los Alamos Natl Lab, POB 1663, Los Alamos, NM 87545 USA.	asp@lanl.gov								37	39											AUG	2012	74	8
J	Mo, H; Hedskog, C; Svarovskaia, E; Sun, SC; Jacobson, IM; Brainard, DM; McHutchison, JG; Miller, MD				Mo, H.; Hedskog, C.; Svarovskaia, E.; Sun, S. -C.; Jacobson, I. M.; Brainard, D. M.; McHutchison, J. G.; Miller, M. D.			Antiviral response and resistance analysis of treatment-naive HCV-infected patients receiving single and multiple doses of GS-9190	JOURNAL OF VIRAL HEPATITIS	XXX			Article						Population, Medicine, Biology, Virology, Environmental health		GS-9190 is a NS5B non-nucleoside analogue with demonstrated effectiveness in a Phase 1 monotherapy study and in combination with other DAAs for treatment of chronic HCV infection. Here, the resistance profile of GS-9190 monotherapy in a Phase 1b study was investigated. Resistance analysis was performed by population sequencing and allele-specific PCR (AS-PCR) for Y448H with an assay cut-off of 0.…	[Mo, H.; Hedskog, C.; Svarovskaia, E.; Sun, S. -C.; Brainard, D. M.; McHutchison, J. G.; Miller, M. D.] Gilead Sci Inc, 353 Lakeside Dr, Foster City, CA 94404 USA; [Jacobson, I. M.] Mt Sinai Beth Israel Med Ctr, New York, NY USA		Mo, H (corresponding author), Gilead Sci Inc, 353 Lakeside Dr, Foster City, CA 94404 USA.	Hongmei.Mo@Gilead.com								2	2											AUG	2016	23	8
J	Sherman, KE; Ke, R; Rouster, SD; Abdel-Hameed, EA; Park, C; Palascak, J; Perelson, AS				Sherman, K. E.; Ke, R.; Rouster, S. D.; Abdel-Hameed, E. A.; Park, C.; Palascak, J.; Perelson, A. S.			Viral dynamic modelling of Hepatitis C and resistance-associated variants in haemophiliacs	HAEMOPHILIA	XXX			Article						Medicine, Telaprevir, Ribavirin, Pegylated interferon, Adverse effect, Haemophilia, Internal medicine, Hepatitis C virus, Population, Hepatitis C, Chronic hepatitis, Virus, Virology, Surgery, Environmental health		Aim: Chronic hepatitis C virus (HCV) infection is an important source of morbidity and mortality among haemophiliacs. Limited data are available regarding treatment intervention using direct-acting antivirals (DAAs) and theoretical concerns regarding accumulation of drug-associated resistance variants (RAVs) remain. We conducted a pilot study of treatment with telaprevir/pegylated interferon-alfa…	[Sherman, K. E.; Rouster, S. D.; Abdel-Hameed, E. A.; Park, C.] Univ Cincinnati, Coll Med, Div Digest Dis, Cincinnati, OH USA; [Ke, R.; Perelson, A. S.] Los Alamos Natl Lab, Theoret Biol & Biophys Grp, Los Alamos, NM USA; [Palascak, J.] Univ Cincinnati, Coll Med, Div Hematol & Oncol, Cincinnati, OH USA		Sherman, KE (corresponding author), Univ Cincinnati, Coll Med, Div Digest Dis, Med, 231 Albert Sabin Way, Cincinnati, OH 45267 USA.	Kenneth.sherman@uc.edu								0	1											JUL	2016	22	4
J	Dietz, J; Rupp, D; Susser, S; Vermehren, J; Peiffer, KH; Filmann, N; Bon, D; Kuntzen, T; Mauss, S; Grammatikos, G; Perner, D; Berkowski, C; Herrmann, E; Zeuzem, S; Bartenschlager, R; Sarrazin, C				Dietz, Julia; Rupp, Daniel; Susser, Simone; Vermehren, Johannes; Peiffer, Kai-Henrik; Filmann, Natalie; Bon, Dimitra; Kuntzen, Thomas; Mauss, Stefan; Grammatikos, Georgios; Perner, Dany; Berkowski, Caterina; Herrmann, Eva; Zeuzem, Stefan; Bartenschlager, Ralf; Sarrazin, Christoph			Investigation of NS3 Protease Resistance-Associated Variants and Phenotypes for the Prediction of Treatment Response to HCV Triple Therapy	PLOS ONE	X			Article						Boceprevir, Viral quasispecies, Medicine, Internal medicine, NS3, Hepatitis C virus, Population, Virology, Cohort, Telaprevir, Immunology, Ribavirin, Virus, Environmental health		Triple therapy of chronic hepatitis C virus (HCV) infection with boceprevir (BOC) or telaprevir (TVR) leads to virologic failure in many patients which is often associated with the selection of resistance-associated variants (RAVs). These resistance profiles are of importance for the selection of potential rescue treatment options. In this study, we sequenced baseline NS3 RAVs population-based an…	[Dietz, Julia; Susser, Simone; Vermehren, Johannes; Peiffer, Kai-Henrik; Grammatikos, Georgios; Perner, Dany; Berkowski, Caterina; Zeuzem, Stefan; Sarrazin, Christoph] Univ Hosp Frankfurt, Dept Internal Med 1, Frankfurt, Germany; [Rupp, Daniel; Bartenschlager, Ralf] Heidelberg Univ, Dept Infect Dis, Mol Virol, Heidelberg, Germany; [Filmann, Natalie; Bon, Dimitra; Herrmann, Eva] Goethe Univ Frankf…		Sarrazin, C (corresponding author), Univ Hosp Frankfurt, Dept Internal Med 1, Frankfurt, Germany.	sarrazin@em.uni-frankfurt.de								4	4											9-Jun	2016	11	6
J	Li, YP; Pham, LV; Uzcategui, N; Bukh, J				Li, Yi-Ping; Long Van Pham; Uzcategui, Nathalie; Bukh, Jens			Functional analysis of microRNA-122 binding sequences of hepatitis C virus and identification of variants with high resistance against a specific antagomir	JOURNAL OF GENERAL VIROLOGY	X			Article						Biology, Virology, Antagomir, microRNA, Identification (biology), MiR-122, Virus, Computational biology, Hepatitis C virus, Genetics, Gene, Botany		MicroRNA 122 (miR-122) stimulates the replication and translation of hepatitis C virus (HCV) RNA by binding to two adjacent sites, S1 and S2, within the HCV 5'UTR. We demonstrated previously that the miR-122 antagomir miravirsen (SPC3649) suppresses the infection of HCV strain JFH1-based recombinants with HCV genotypes 1-6 5'UTR-NS2 in human hepatoma Huh7.5 cells. However, specific S1 mutations w…	[Li, Yi-Ping; Long Van Pham; Uzcategui, Nathalie; Bukh, Jens] Hvidovre Univ Hosp, Dept Infect Dis, Copenhagen Hepatitis Program CO HEP C, Hvidovre, Denmark; [Li, Yi-Ping; Long Van Pham; Uzcategui, Nathalie; Bukh, Jens] Hvidovre Univ Hosp, Clin Res Ctr, Hvidovre, Denmark; [Li, Yi-Ping; Long Van Pham; Uzcategui, Nathalie; Bukh, Jens] Univ Copenhagen, Fac Hlth & Med Sci, Dept Immunol & Microbiol, DK…		Bukh, J (corresponding author), Hvidovre Univ Hosp, Dept Infect Dis, Copenhagen Hepatitis Program CO HEP C, Hvidovre, Denmark.;Bukh, J (corresponding author), Hvidovre Univ Hosp, Clin Res Ctr, Hvidovre, Denmark.;Bukh, J (corresponding author), Univ Copenhagen, Fac Hlth & Med Sci, Dept Immunol & Microbiol, DK-2200 Copenhagen N, Denmark.	jbukh@sund.ku.dk								16	17											JUN	2016	97		6
J	Ludmerer, SW; Hirano, T; Black, S; Howe, AYM; Chang, W; Takase, A; Nakamura, K; Tanaka, Y; Kumada, H; Hayashi, N; Nickle, D				Ludmerer, Steven W.; Hirano, Tomona; Black, Stuart; Howe, Anita Y. M.; Chang, Wei; Takase, Akiko; Nakamura, Keisuke; Tanaka, Yoshiyuki; Kumada, Hiromitsu; Hayashi, Norio; Nickle, David			HCV evolutionary genetics of SVR versus virologic failure assessed from the vaniprevir phase III registration trials	ANTIVIRAL RESEARCH	XXX			Article						Ribavirin, Biology, Internal medicine, Virology, Pegylated interferon, Medicine, Virus, Hepatitis C virus		In the phase III registration studies conducted in Japan, Japanese HCV gt1 patients administered vaniprevir 300 mg twice daily plus pegylated interferon/ribavirin for 12 or 24 weeks achieved SVR24 rates of 83.7-84.5% among treatment-nave patients, and 92.0-96.2% and 61.9% among breakthrough/relapsers or null-responders to prior interferon based therapy. As evidenced by direct sequencing, patients…	[Ludmerer, Steven W.; Black, Stuart; Howe, Anita Y. M.; Nickle, David] Merck & Co Inc, Kenilworth, NJ USA; [Hirano, Tomona; Takase, Akiko; Nakamura, Keisuke; Tanaka, Yoshiyuki] MSD KK, Tokyo, Japan; [Chang, Wei] WuXi AppTec, Shanghai, Peoples R China; [Kumada, Hiromitsu] Toranomon Gen Hosp, Tokyo, Japan; [Hayashi, Norio] Kansai Rosai Hosp, Amagasaki, Hyogo, Japan		Ludmerer, SW (corresponding author), Merck & Co Inc, Kenilworth, NJ USA.	steve_ludmerer@merck.com								2	2											JUN	2016	130
J	Bokharaei-Salim, F; Salehi-Vaziri, M; Sadeghi, F; Esghaei, M; Monavari, SH; Alavian, SM; Fakhim, S; Keyvani, H				Bokharaei-Salim, Farah; Salehi-Vaziri, Mostafa; Sadeghi, Farzin; Esghaei, Maryam; Monavari, Seyed Hamidreza; Alavian, Seyed Moayed; Fakhim, Shahin; Keyvani, Hossein			The Association of Substitutions in the Hepatitis C Virus Subtype 1b Core Gene and IL28B Polymorphisms With the Response to Peg-IFNα-2a/RBV Combination Therapy in Azerbaijani Patients	HEPATITIS MONTHLY	X			Article						Medicine, Ribavirin, Hepatitis C virus, Pegylated interferon, Virology, Genotype, Single-nucleotide polymorphism, Interleukin 28B, Hepatitis C, Restriction fragment length polymorphism, Gene, Virus, Biology, Genetics		Background: The hepatitis C virus (HCV) infection has been identified as a leading cause of progressive liver diseases worldwide. Despite new treatment strategies, pegylated interferon alfa-2a (Peg-IFN alpha-2a), in combination with ribavirin (RBV), still represents the gold standard of therapy for hepatitis C in developing countries. Objectives: The aim of this study was to investigate the assoc…	[Bokharaei-Salim, Farah; Esghaei, Maryam; Monavari, Seyed Hamidreza; Keyvani, Hossein] Iran Univ Med Sci, Dept Virol, Tehran, Iran; [Bokharaei-Salim, Farah] Iran Univ Med Sci, Deputy Hlth, HIV Lab Natl Ctr, Tehran, Iran; [Salehi-Vaziri, Mostafa] Pasteur Inst Iran, Natl Ref Lab, Dept Arboviruses & Viral Hemorrhag Fevers, Tehran, Iran; [Sadeghi, Farzin] Babol Univ Med Sci, Hlth Res Inst, Cellular &…		Keyvani, H (corresponding author), Iran Univ Med Sci, Dept Virol, Tehran, Iran.	keyvanlab@yahoo.com								3	3											MAY	2016	16	5
J	Svarovskaia, ES; Gane, E; Dvory-Sobol, H; Martin, R; Doehle, B; Hedskog, C; Jacobson, IM; Nelson, DR; Lawitz, E; Brainard, DM; McHutchison, JG; Miller, MD; Mo, HM				Svarovskaia, Evguenia S.; Gane, Edward; Dvory-Sobol, Hadas; Martin, Ross; Doehle, Brian; Hedskog, Charlotte; Jacobson, Ira M.; Nelson, David R.; Lawitz, Eric; Brainard, Diana M.; McHutchison, John G.; Miller, Michael D.; Mo, Hongmei			L159F and V321A Sofosbuvir-Associated Hepatitis C Virus NS5B Substitutions	JOURNAL OF INFECTIOUS DISEASES	X			Article						Ribavirin, Sofosbuvir, Pegylated interferon, Hepatitis C virus, Genotype, Virology, Medicine, Internal medicine, Hepatitis C, Virus, Biology, Genetics, Gene		Background. Sofosbuvir (SOF) exhibits a high barrier to resistance, with no S282T NS5B substitution or phenotypic resistance detected in phase 3 registration studies. Methods. Here, emergence of the NS5B variants L159F and V321A and possible association with resistance was evaluated in 8 studies of SOF (NEUTRINO, FISSION, POSITRON, FUSION, VALENCE, PHOTON-1, PHOTON-2, and P7977-2025) and 5 studie…	[Svarovskaia, Evguenia S.; Dvory-Sobol, Hadas; Martin, Ross; Doehle, Brian; Hedskog, Charlotte; Brainard, Diana M.; McHutchison, John G.; Miller, Michael D.; Mo, Hongmei] Gilead Sci Inc, 353 Lakeside Dr, Foster City, CA 94404 USA; [Jacobson, Ira M.] Weill Cornell Med Coll, New York, NY USA; [Nelson, David R.] Univ Florida, Gainesville, FL USA; [Lawitz, Eric] Univ Texas Hlth Sci Ctr San Antonio, T…		Svarovskaia, ES (corresponding author), 333 Lakeside Dr, Foster City, CA 94404 USA.	jenny.svarovskaia@gilead.com								77	79											15-Apr	2016	213	8
J	Cao, Y; Zhang, Y; Bao, Y; Zhang, RW; Zhang, XX; Xia, W; Wu, H; Xu, XY				Cao, Ying; Zhang, Yu; Bao, Yi; Zhang, Renwen; Zhang, Xiaxia; Xia, Wei; Wu, Hao; Xu, Xiaoyuan			Naturally occurring hepatitis C virus protease inhibitors resistance-associated mutations among chronic hepatitis C genotype 1b patients with or without HIV co-infection	HEPATOLOGY RESEARCH	X			Article						Genotype, Hepatitis C virus, Virology, Protease inhibitor (pharmacology), Hepatitis C, Medicine, NS3, Protease, Virus, Population, Biology, Gene, Viral load, Genetics, Enzyme, Antiretroviral therapy, Biochemistry, Environmental health		The aim of this study was to measure the frequency of natural mutations in hepatitis C virus (HCV) mono-infected and HIV/HCV co-infected protease inhibitor (PI)-naive patients. Methods: Population sequence of the non-structural (NS) 3 protease gene was evaluated in 90 HCV mono-infected and 96 HIV/HCV co-infected PI treatment-naive patients. The natural prevalence of PI resistance mutations in bot…	[Cao, Ying; Zhang, Yu; Zhang, Renwen; Zhang, Xiaxia; Xu, Xiaoyuan] Peking Univ, Hlth Sci Ctr, Hosp 1, Dept Infect Dis, Beijing, Peoples R China; [Xia, Wei; Wu, Hao] Capital Med Univ, Beijing Youan Hosp, Dept Infect Dis, Beijing, Peoples R China; [Bao, Yi] Shiyan Taihe Hosp, Dept Neurol, Shiyan, Peoples R China		Xu, XY (corresponding author), Peking Univ, Hosp 1, Dept Infect Dis, 8 Xishiku St, Beijing 100034, Peoples R China.	xiaoyuanxu6@163.com								5	6											MAY	2016	46	6
J	Lahser, FC; Bystol, K; Curry, S; McMonagle, P; Xia, E; Ingravallo, P; Chase, R; Liu, R; Black, T; Hazuda, D; Howe, AYM; Asante-Appiah, E				Lahser, Frederick C.; Bystol, Karin; Curry, Stephanie; McMonagle, Patricia; Xia, Ellen; Ingravallo, Paul; Chase, Robert; Liu, Rong; Black, Todd; Hazuda, Daria; Howe, Anita Y. M.; Asante-Appiah, Ernest			The Combination of Grazoprevir, a Hepatitis C Virus (HCV) NS3/4A Protease Inhibitor, and Elbasvir, an HCV NS5A Inhibitor, Demonstrates a High Genetic Barrier to Resistance in HCV Genotype 1a Replicons	ANTIMICROBIAL AGENTS AND CHEMOTHERAPY	XXX			Article						NS5A, Virology, Replicon, Hepatitis C virus, NS3, Biology, Virus, Hepacivirus, Biochemistry, Plasmid, Gene		The selection of resistance-associated variants (RAVs) against single agents administered to patients chronically infected with hepatitis C virus (HCV) necessitates that direct-acting antiviral agents (DAAs) targeting multiple viral proteins be developed to overcome failure resulting from emergence of resistance. The combination of grazoprevir (formerly MK-5172), an NS3/4A protease inhibitor, and…	[Lahser, Frederick C.; Bystol, Karin; Curry, Stephanie; McMonagle, Patricia; Ingravallo, Paul; Chase, Robert; Liu, Rong; Black, Todd; Hazuda, Daria; Howe, Anita Y. M.; Asante-Appiah, Ernest] Merck & Co Inc, Merck Res Labs, Dept Infect Dis, Kenilworth, NJ USA; [Xia, Ellen] Merck & Co Inc, Merck Res Labs, Dept Vitro Pharmacol, Kenilworth, NJ USA; [Hazuda, Daria] Merck & Co Inc, Merck Res Labs, Vacc…		Lahser, FC (corresponding author), Merck & Co Inc, Merck Res Labs, Dept Infect Dis, Kenilworth, NJ USA.	fred.lahser@merck.com								45	47											MAY	2016	60	5
J	Wasilewski, LN; El-Diwany, R; Munshaw, S; Snider, AE; Brady, JK; Osburn, WO; Ray, SC; Bailey, JR				Wasilewski, Lisa N.; El-Diwany, Ramy; Munshaw, Supriya; Snider, Anna E.; Brady, Jillian K.; Osburn, William O.; Ray, Stuart C.; Bailey, Justin R.			A Hepatitis C Virus Envelope Polymorphism Confers Resistance to Neutralization by Polyclonal Sera and Broadly Neutralizing Monoclonal Antibodies	JOURNAL OF VIROLOGY	X			Article						Virology, Biology, Hepatitis C virus, Neutralization, Antibody, Virus, Hepatocellular carcinoma, Resistance mutation, Hepatitis C, Immunology, Genetics, Gene, Polymerase chain reaction, Reverse transcriptase		Hepatitis C virus (HCV) infection is a global health problem, with millions of chronically infected individuals at risk for cirrhosis and hepatocellular carcinoma. HCV vaccine development is vital in the effort toward disease control and eradication, an undertaking aided by an increased understanding of the mechanisms of resistance to broadly neutralizing antibodies (bNAbs). In this study, we ide…	[Wasilewski, Lisa N.; El-Diwany, Ramy; Snider, Anna E.; Brady, Jillian K.; Osburn, William O.; Ray, Stuart C.; Bailey, Justin R.] Johns Hopkins Univ, Sch Med, Dept Med, Div Infect Dis, Baltimore, MD 21205 USA; [Ray, Stuart C.] Johns Hopkins Univ, Sch Med, Dept Oncol, Baltimore, MD 21205 USA; [Munshaw, Supriya] Johns Hopkins Univ, Carey Business Sch, Baltimore, MD USA		Bailey, JR (corresponding author), Johns Hopkins Univ, Sch Med, Dept Med, Div Infect Dis, Baltimore, MD 21205 USA.	jbailey7@jhmi.edu								24	26											APR	2016	90	7
J	Di Maio, VC; Cento, V; Di Paolo, D; Aragri, M; De Leonardis, F; Tontodonati, M; Micheli, V; Bellocchi, MC; Antonucci, FP; Bertoli, A; Lenci, I; Milana, M; Gianserra, L; Melis, M; Di Biagio, A; Sarrecchia, C; Sarmati, L; Landonio, S; Francioso, S; Lambiase, L; Nicolini, LA; Marenco, S; Nosotti, L; Giannelli, V; Siciliano, M; Romagnoli, D; Pellicelli, A; Vecchiet, J; Magni, CF; Babudieri, S; Mura, …				Di Maio, V. C.; Cento, V.; Di Paolo, D.; Aragri, M.; De Leonardis, F.; Tontodonati, M.; Micheli, V.; Bellocchi, M. C.; Antonucci, F. P.; Bertoli, A.; Lenci, I.; Milana, M.; Gianserra, L.; Melis, M.; Di Biagio, A.; Sarrecchia, C.; Sarmati, L.; Landonio, S.; Francioso, S.; Lambiase, L.; Nicolini, L. A.; Marenco, S.; Nosotti, L.; Giannelli, V.; Siciliano, M.; Romagnoli, D.; Pellicelli, A.; Vecchiet,…		HCV Italian Resistance Network Stu	HCV NS3 sequencing as a reliable and clinically useful tool for the assessment of genotype and resistance mutations for clinical samples with different HCV-RNA levels	JOURNAL OF ANTIMICROBIAL CHEMOTHERAPY	XXX			Article						Genotype, Telaprevir, Virology, Genotyping, Hepatitis C virus, Concordance, Boceprevir, NS5B, Simeprevir, Biology, NS3, Hepacivirus, Sanger sequencing, Medicine, DNA sequencing, Virus, Genetics, Gene, Ribavirin		This study aims to evaluate the reliability and clinical utility of NS3 sequencing in hepatitis C virus (HCV) 1-infected patients who were candidates to start a PI-containing regimen. NS3 protease sequencing was performed by in-house-developed HCV-1 subtype-specific protocols. Phylogenetic analysis was used to test sequencing reliability and concordance with previous genotype/subtype assignment b…	[Di Maio, V. C.; Cento, V.; Aragri, M.; Bellocchi, M. C.; Antonucci, F. P.; Bertoli, A.; Perno, C. F.; Ceccherini-Silberstein, F.] Univ Roma Tor Vergata, Dept Expt Med & Surg, Rome, Italy; [Di Paolo, D.; De Leonardis, F.; Lenci, I.; Milana, M.; Francioso, S.; Angelico, M.] Univ Hosp Rome Tor Vergata, Hepatol Unit, Rome, Italy; [Tontodonati, M.; Parruti, G.] Pescara Gen Hosp, Infect Dis Unit, Pesc…		Ceccherini-Silberstein, F (corresponding author), Univ Roma Tor Vergata, Dept Expt Med & Surg, Rome, Italy.	ceccherini@med.uniroma2.it								13	13											MAR	2016	71	3
J	Prabdial-Sing, N; Blackard, JT; Puren, AJ; Mahomed, A; Abuelhassan, W; Mahlangu, J; Vermeulen, M; Bowyer, SM				Prabdial-Sing, N.; Blackard, J. T.; Puren, A. J.; Mahomed, A.; Abuelhassan, W.; Mahlangu, J.; Vermeulen, M.; Bowyer, S. M.			Naturally occurring resistance mutations within the core and NS5B regions in hepatitis C genotypes, particularly genotype 5a, in South Africa	ANTIVIRAL RESEARCH	X			Article						NS5B, Genotype, Virology, Hepatitis C virus, Biology, Population, Pegylated interferon, Ribavirin, Hepacivirus, Genetics, Medicine, Virus, Gene, Environmental health		Approximately 1 million South Africans are infected with Hepatitis C virus (HCV). The standard of care (SOC) in South Africa is combination therapy (pegylated interferon and ribavirin). HCV genotypes and/or mutations in the core/non-structural regions have been associated with response to therapy and/or disease progression. This study examines mutations in the core (29-280 amino acids, including-…	[Prabdial-Sing, N.] NICD, Ctr Vaccines & Immunol, Johannesburg, South Africa; [Prabdial-Sing, N.; Puren, A. J.] Univ Witwatersrand, Fac Hlth Sci, Sch Pathol, Div Virol & Communicable Dis Surveillance, Johannesburg, South Africa; [Blackard, J. T.] Univ Cincinnati, Med Ctr, Dept Internal Med, Div Digest Dis, Cincinnati, OH 45267 USA; [Puren, A. J.] NICD, Ctr HIV STI, Johannesburg, South Africa; [Ma…		Prabdial-Sing, N (corresponding author), NICD, Ctr Vaccines & Immunol, Johannesburg, South Africa.	niship@nicd.ac.za								8	8											MAR	2016	127
J	Uchida, Y; Kouyama, J; Naiki, K; Sugawara, K; Ando, S; Nakao, M; Motoya, D; Inao, M; Imai, Y; Nakayama, N; Mochida, S				Uchida, Yoshihito; Kouyama, Jun-ichi; Naiki, Kayoko; Sugawara, Kayoko; Ando, Satsuki; Nakao, Masamitsu; Motoya, Daisuke; Inao, Mie; Imai, Yukinori; Nakayama, Nobuaki; Mochida, Satoshi			Significance of variants associated with resistance to NS5A inhibitors in Japanese patients with genotype 1b hepatitis C virus infection as evaluated using cycling-probe real-time PCR combined with direct sequencing	JOURNAL OF GASTROENTEROLOGY	X			Article						NS5A, Daclatasvir, Genotype, Biology, Mutant, Virology, Mutation, Gene, Hepatitis C virus, Hepacivirus, Genetics, Virus, Ribavirin		Background Dual oral therapy with daclatasvir plus asunaprevir yielded an SVR rate of 85 % among patients with genotype 1b HCV. Treatment failure mainly occurred in patients with pre-existing HCV with NS5A-Y93H mutation. The significance of the mutation was evaluated. Methods The percent of serum NS5A-Y93H strains relative to the total strains was quantified using cycling-probe real-time PCR comb…	[Uchida, Yoshihito; Kouyama, Jun-ichi; Naiki, Kayoko; Sugawara, Kayoko; Ando, Satsuki; Nakao, Masamitsu; Motoya, Daisuke; Inao, Mie; Imai, Yukinori; Nakayama, Nobuaki; Mochida, Satoshi] Saitama Med Univ, Fac Med, Dept Gastroenterol & Hepatol, 38 Morohongo, Iruma, Saitama 3500495, Japan		Mochida, S (corresponding author), Saitama Med Univ, Fac Med, Dept Gastroenterol & Hepatol, 38 Morohongo, Iruma, Saitama 3500495, Japan.	smochida@saitama-med.ac.jp								17	17											MAR	2016	51	3
J	Chen, ZW; Li, H; Ren, H; Hu, P				Chen, Zhi-wei; Li, Hu; Ren, Hong; Hu, Peng			Global prevalence of pre-existing HCV variants resistant to directacting antiviral agents (DAAs): mining the GenBank HCV genome data	SCIENTIFIC REPORTS	XX			Article						GenBank, Virology, Medicine, Genotype, Hepatitis C virus, NS5B, NS3, Biology, Virus, Hepacivirus, Genetics, Gene		Direct-acting antiviral agents (DAAs) against hepatitis C virus (HCV) proteins open a whole new era for anti-HCV therapy, but DAA resistance associated variants (RAVs) could jeopardize the effectiveness of DAAs. We reported the global prevalence of DAA RAVs using published GenBank data. 58.7% of sequences (854/1455) harbored at least one dominant resistance variant and the highest RAV frequency o…	[Chen, Zhi-wei; Li, Hu; Ren, Hong; Hu, Peng] Chongqing Med Univ, Key Lab Mol Biol Infect Dis, Dept Infect Dis,Inst Viral Hepatitis, Chinese Minist Educ,Affiliated Hosp 2, Chongqing, Peoples R China		Hu, P (corresponding author), Chongqing Med Univ, Key Lab Mol Biol Infect Dis, Dept Infect Dis,Inst Viral Hepatitis, Chinese Minist Educ,Affiliated Hosp 2, Chongqing, Peoples R China.	hp_cq@163.com								73	79											4-Feb	2016	6
J	Liu, G; Cai, QX; Li, ZY; Shao, XQ; Luo, QM; Zhang, XH; Zhao, ZX				Liu, Grey; Cai, Qingxian; Li, Zhanyi; Shao, Xiaoqiong; Luo, Qiumin; Zhang, Xiaohong; Zhao, Zhixin			Effect of drug resistance mutations on antiviral agents in HCV patients	ANTIVIRAL THERAPY	X			Article						NS5B, NS5A, Genotype, Virology, Hepatitis C virus, Drug resistance, Mutation, Resistance mutation, Mutation rate, NS3, Biology, Hepacivirus, Medicine, Virus, Gene, Polymerase chain reaction, Genetics, Reverse transcriptase		Background: Gene polymorphism of HCV is an important cause of drug resistance to direct-acting antivirals (DAAs). Methods: Nested PCR assays were performed to amplify the HCV viral regions of NS3, NS5A and NS5B. Results: Major resistant mutation A156S was found in 18.33% of patients with HCV-1b and 64.28% of patients with HCV-2a. HCV-6a patients had a Q80K mutation rate of 95.45%, while the mutat…	[Liu, Grey; Cai, Qingxian; Li, Zhanyi; Shao, Xiaoqiong; Luo, Qiumin; Zhang, Xiaohong; Zhao, Zhixin] Sun Yat Sen Univ, Dept Infect Dis, Affiliated Hosp 3, Guangzhou, Guangdong, Peoples R China; [Liu, Grey; Cai, Qingxian; Li, Zhanyi; Shao, Xiaoqiong; Luo, Qiumin; Zhang, Xiaohong; Zhao, Zhixin] Sun Yat Sen Univ, Minist Educ, Key Lab Trop Dis Control, Guangzhou, Guangdong, Peoples R China		Zhao, ZX (corresponding author), Sun Yat Sen Univ, Dept Infect Dis, Affiliated Hosp 3, Guangzhou, Guangdong, Peoples R China.;Zhao, ZX (corresponding author), Sun Yat Sen Univ, Minist Educ, Key Lab Trop Dis Control, Guangzhou, Guangdong, Peoples R China.	zhaozhixindr@yeah.net								7	9												2016	21	5
J	André-Garnier, E; Ribeyrol, O; Gournay, J; Besse, B; Coste-Burel, M; Mabille-Archambeaud, I; Billaud, E; Biron, C; Pineau, S; Raffi, F; Imbert-Marcille, BM				Andre-Garnier, Elisabeth; Ribeyrol, Olivier; Gournay, Jerome; Besse, Bernard; Coste-Burel, Marianne; Mabille-Archambeaud, Isabelle; Billaud, Eric; Biron, Charlotte; Pineau, Solene; Raffi, Francois; Imbert-Marcille, Berthe-Marie			Emergence of HCV resistance-associated variants in patients failing sofosbuvir-based regimens: an observational cohort	ANTIVIRAL THERAPY	X			Article						Sofosbuvir, Medicine, Internal medicine, Simeprevir, Daclatasvir, Context (archaeology), Ribavirin, Hepatitis C virus, Ledipasvir, NS5A, Cohort, Hepatitis C, Virology, Hepacivirus, Biology, Virus, Paleontology		Background: Real-life effectiveness data of new hepatitis C direct-acting antivirals are now required. The present study aims to assess the rate of sustained viral response (SVR) and virological failure (VF) in patients infected with chronic HCV treated with sofosbuvir (SOF)-based regimens in routine medical practice. Methods: This observational study included a total of 106 patients infected wit…	[Andre-Garnier, Elisabeth; Ribeyrol, Olivier; Besse, Bernard; Coste-Burel, Marianne; Imbert-Marcille, Berthe-Marie] Univ Hosp Nantes, Dept Virol, Nantes, France; [Gournay, Jerome; Mabille-Archambeaud, Isabelle] Univ Hosp Nantes, Dept Gastroenterol, Nantes, France; [Billaud, Eric; Biron, Charlotte; Pineau, Solene; Raffi, Francois] Univ Hosp Nantes, Infect & Trop Dis Dept, Nantes, France		André-Garnier, E (corresponding author), Univ Hosp Nantes, Dept Virol, Nantes, France.	elisabeth.andre@chu-nantes.fr								11	11												2016	21	7
J	Gaspareto, KV; Ribeiro, RM; Malta, FD; Gomes-Gouvêa, MS; Muto, NH; Romano, CM; Mendes-Correa, MC; Carrilho, FJ; Sabino, EC; Pinho, JRR				Gaspareto, Karine V.; Ribeiro, Roberto M.; Malta, Fernanda de Mello; Gomes-Gouvea, Michele S.; Muto, Nair H.; Romano, Camila M.; Mendes-Correa, Maria C.; Carrilho, Flair J.; Sabino, Ester C.; Pinho, Joao R. Rebello			Resistance-associated variants in HCV subtypes 1a and 1b detected by Ion Torrent sequencing platform	ANTIVIRAL THERAPY	X			Article						NS5A, NS3, Virology, NS5B, Hepatitis C virus, Population, DNA sequencing, Biology, Sanger sequencing, Hepacivirus, Medicine, Virus, Gene, Genetics, Environmental health		Background: As a result of increased understanding of the HCV life cycle, a new generation of drugs known as direct-acting antivirals (DAAs) was developed and is constantly being improved. At baseline, HCV variants resistant to DAA therapy may pre-exist, increasing the likelihood of treatment failure. The aim of this study was to investigate the presence of resistance-associated variants (RAVs) i…	[Gaspareto, Karine V.; Malta, Fernanda de Mello; Gomes-Gouvea, Michele S.; Carrilho, Flair J.; Pinho, Joao R. Rebello] Univ Sao Paulo, Lab Trop Gastroenterol & Hepatol Joao Alves de Qu, Inst Trop Med, Sch Med,LIM 07, Sao Paulo, Brazil; [Gaspareto, Karine V.; Malta, Fernanda de Mello; Gomes-Gouvea, Michele S.; Carrilho, Flair J.; Pinho, Joao R. Rebello] Univ Sao Paulo, Sch Med, Dept Gastroenterol,…		Gaspareto, KV (corresponding author), Univ Sao Paulo, Lab Trop Gastroenterol & Hepatol Joao Alves de Qu, Inst Trop Med, Sch Med,LIM 07, Sao Paulo, Brazil.;Gaspareto, KV (corresponding author), Univ Sao Paulo, Sch Med, Dept Gastroenterol, Sao Paulo, Brazil.;Gaspareto, KV (corresponding author), Univ Sao Paulo, Grad Program Biotechnol Interunits USP Butantan I, Sao Paulo, Brazil.	karine.gaspareto@usp.br								11	13												2016	21	8
J	Chen, M; Ma, YL; Chen, HC; Luo, HB; Dai, J; Song, LJ; Yang, CJ; Mei, JY; Yang, L; Dong, LJ; Jia, MH; Lu, L				Chen, Min; Ma, Yanling; Chen, Huichao; Luo, Hongbing; Dai, Jie; Song, Lijun; Yang, Chaojun; Mei, Jingyuan; Yang, Li; Dong, Lijuan; Jia, Manhong; Lu, Lin			Multiple Introduction and Naturally Occuring Drug Resistance of HCV among HIV-Infected Intravenous Drug Users in Yunnan: An Origin of China's HIV/HCV Epidemics	PLOS ONE	X			Article						NS5B, Virology, Phylogenetic tree, Drug resistance, Biology, Genotype, Transmission (telecommunications), Hepatitis C virus, Human immunodeficiency virus (HIV), Hepacivirus, Virus, Genetics, Gene, Electrical engineering, Engineering		Background The human immunodeficiency virus 1 (HIV-1) epidemic in China historically stemmed from intravenous drug users (IDUs) in Yunnan. Due to a shared transmission route, hepatitis C virus (HCV)/HIV-1 co-infection is common. Here, we investigated HCV genetic characteristics and baseline drug resistance among HIV-infected IDUs in Yunnan. Methods Blood samples of 432 HIV-1/HCV co-infected IDUs …	[Chen, Min; Ma, Yanling; Chen, Huichao; Luo, Hongbing; Dai, Jie; Song, Lijun; Yang, Chaojun; Mei, Jingyuan; Yang, Li; Dong, Lijuan; Jia, Manhong; Lu, Lin] Yunnan Ctr Dis Control & Prevent, Inst AIDS STD Control & Prevent, Kunming 650022, Yunnan, Peoples R China; [Lu, Lin] Kunming Med Univ, Coll Publ Hlth, Kunming 650500, Yunnan, Peoples R China		Jia, MH (corresponding author), Yunnan Ctr Dis Control & Prevent, Inst AIDS STD Control & Prevent, Kunming 650022, Yunnan, Peoples R China.	jiamanhong@hotmail.com; lulin@yncdc.cn								15	18											12-Nov	2015	10	11
J	Paolucci, S; Fiorina, L; Mariani, B; Landini, V; Gulminetti, R; Novati, S; Maserati, R; Barbarini, G; Bruno, R; Baldanti, F				Paolucci, Stefania; Fiorina, Loretta; Mariani, Bianca; Landini, Viviana; Gulminetti, Roberto; Novati, Stefano; Maserati, Renato; Barbarini, Giorgio; Bruno, Raffaele; Baldanti, Fausto			Development and persistence of DAA resistance associated mutations in patients failing HCV treatment	JOURNAL OF CLINICAL VIROLOGY	X			Article						Boceprevir, Telaprevir, Ribavirin, Genotype, Medicine, Pegylated interferon, Hepatitis C virus, Internal medicine, Virology, Gastroenterology, Virus, Biology, Gene, Genetics		Background: Direct-acting antiviral agents (DAAs) combined with pegylated-interferon (PegIFN) and ribavirin (RBV) are still a standard treatment in patients with genotype 1HCV infection. However, virologic response could be impaired by baseline or early selection of resistant HCV strains. Objectives: The aim of this study was to determine the onset and persistence of resistance-associated mutatio…	[Paolucci, Stefania; Fiorina, Loretta; Mariani, Bianca; Landini, Viviana; Baldanti, Fausto] Fdn IRCCS Policlin San Matteo, Mol Virol Unit, Microbiol & Virol Dept, I-27100 Pavia, Italy; [Gulminetti, Roberto; Novati, Stefano; Maserati, Renato] Univ Pavia, Inst Infect Dis, I-27100 Pavia, Italy; [Barbarini, Giorgio; Bruno, Raffaele] Fdn IRCCS Policlin San Matteo, Div Infect & Trop Dis, I-27100 Pavia,…		Baldanti, F (corresponding author), Univ Pavia, Dept Clin Surg Diagnost & Pediat Sci, Viale Brambilla 74, I-27100 Pavia, Italy.	f.baldanti@smatteo.pv.it								13	14											NOV	2015	72
J	Beloukas, A; King, S; Childs, K; Papadimitropoulos, A; Hopkins, M; Atkins, M; Agarwal, K; Nelson, M; Geretti, AM				Beloukas, A.; King, S.; Childs, K.; Papadimitropoulos, A.; Hopkins, M.; Atkins, M.; Agarwal, K.; Nelson, M.; Geretti, A. M.			Detection of the NS3 Q80K polymorphism by Sanger and deep sequencing in hepatitis C virus genotype 1a strains in the UK	CLINICAL MICROBIOLOGY AND INFECTION	X			Article						Sanger sequencing, Clade, Simeprevir, Virology, NS3, Genotype, Hepatitis C virus, Biology, Phylogenetic tree, Deep sequencing, Virus, Hepatitis C, Genetics, DNA sequencing, Ribavirin, Gene, Genome		The Q80K polymorphism in the hepatitis C virus (HCV) NS3 enzyme reduces susceptibility to simeprevir and other novel protease inhibitors. The aims of this study were to determine the prevalence of Q80K in treatment-naive HCV-1a carriers in the North West region (NW) and South East region (SE) of England, investigate the occurrence of Q80K as a minority variant, and characterize viral phylogeny. P…	[Beloukas, A.; King, S.; Papadimitropoulos, A.; Geretti, A. M.] Univ Liverpool, Inst Infect & Global Hlth, Liverpool L69 7BE, Merseyside, England; [Childs, K.] Kings Coll Hosp NHS Fdn Trust, Dept Sexual Hlth, London, England; [Hopkins, M.] Royal Liverpool Univ Hosp, Liverpool Specialist Virol Ctr, Liverpool, Merseyside, England; [Atkins, M.] Frimley Pk Hosp NHS Fdn Trust, Dept Microbiol, Frimley,…		Geretti, AM (corresponding author), Univ Liverpool, Inst Infect & Global Hlth, 8 West Derby St, Liverpool L69 7BE, Merseyside, England.	geretti@liverpool.ac.uk								20	20											NOV	2015	21	11
J	Hedskog, C; Dvory-Sobol, H; Gontcharova, V; Martin, R; Ouyang, W; Han, B; Gane, EJ; Brainard, D; Hyland, RH; Miller, MD; Mo, H; Svarovskaia, E				Hedskog, C.; Dvory-Sobol, H.; Gontcharova, V.; Martin, R.; Ouyang, W.; Han, B.; Gane, E. J.; Brainard, D.; Hyland, R. H.; Miller, M. D.; Mo, H.; Svarovskaia, E.			Evolution of the HCV viral population from a patient with S282T detected at relapse after sofosbuvir monotherapy	JOURNAL OF VIRAL HEPATITIS	X			Article						Sofosbuvir, Genotype, NS5B, Population, Medicine, Virology, Internal medicine, Hepatitis C virus, Deep sequencing, Biology, Virus, Hepacivirus, Genetics, Gene, Ribavirin, Genome, Environmental health		Clinical phase II/III studies of the nucleotide analogue HCV NS5B inhibitor sofosbuvir (SOF) have demonstrated high efficacy in HCV-infected patients in combination therapy. To date, resistance to SOF (S282T in NS5B) has rarely been detected in patients. In this study, we investigated the evolution of S282T viral variants detected in one HCV genotype 2b-infected patient who relapsed following 12w…	[Hedskog, C.; Dvory-Sobol, H.; Gontcharova, V.; Martin, R.; Ouyang, W.; Han, B.; Brainard, D.; Hyland, R. H.; Miller, M. D.; Mo, H.; Svarovskaia, E.] Gilead Sci Inc, Foster City, CA 94404 USA; [Gane, E. J.] Auckland City Hosp, New Zealand Liver Transplant Unit, Auckland, New Zealand		Hedskog, C (corresponding author), Gilead Sci Inc, 353 Lakeside Dr, Foster City, CA 94404 USA.	charlotte.hedskog@gilead.com								53	59											NOV	2015	22	11
J	Itakura, J; Kurosaki, M; Takada, H; Nakakuki, N; Matsuda, S; Gondou, K; Asano, Y; Hattori, N; Itakura, Y; Tamaki, N; Yasui, Y; Suzuki, S; Hosokawa, T; Tsuchiya, K; Nakanishi, H; Takahashi, Y; Maekawa, S; Enomoto, N; Izumi, N				Itakura, Jun; Kurosaki, Masayuki; Takada, Hitomi; Nakakuki, Natsuko; Matsuda, Syuya; Gondou, Kouichi; Asano, Yu; Hattori, Nobuhiro; Itakura, Yoshie; Tamaki, Nobuharu; Yasui, Yutaka; Suzuki, Shoko; Hosokawa, Takanori; Tsuchiya, Kaoru; Nakanishi, Hiroyuki; Takahashi, Yuka; Maekawa, Syinya; Enomoto, Nobuyuki; Izumi, Namiki			Naturally occurring, resistance-associated hepatitis C virus NS5A variants are linked to interleukin-28B genotype and are sensitive to interferon-based therapy	HEPATOLOGY RESEARCH	X			Article						NS5A, Ribavirin, Pegylated interferon, Genotype, Virology, Medicine, Interferon, Hepatitis C virus, NS3, Interleukin 28B, Biology, Hepacivirus, Virus, Gene, Genetics		AimThe presence of resistance-associated variants (RAV) may attenuate the efficacy of direct-acting antivirals (DAA) in combination therapy for hepatitis C. The aim of this study was to characterize the NS3 and NS5A regions of hepatitis C virus (HCV) in naturally occurring RAV. MethodsThe NS3 and NS5A regions of HCV were amplified by nested polymerase chain reaction and their nucleotide sequences…	[Itakura, Jun; Kurosaki, Masayuki; Takada, Hitomi; Nakakuki, Natsuko; Matsuda, Syuya; Gondou, Kouichi; Asano, Yu; Hattori, Nobuhiro; Itakura, Yoshie; Tamaki, Nobuharu; Yasui, Yutaka; Suzuki, Shoko; Hosokawa, Takanori; Tsuchiya, Kaoru; Nakanishi, Hiroyuki; Takahashi, Yuka; Izumi, Namiki] Musashino Red Cross Hosp, Div Gastroenterol & Hepatol, Musashino, Tokyo 1808610, Japan; [Maekawa, Syinya; Enomo…		Izumi, N (corresponding author), Musashino Red Cross Hosp, Div Gastroenterol & Hepatol, 1-26-1 Kyonan Cho, Musashino, Tokyo 1808610, Japan.	nizumi@musashino.jrc.or.jp								31	31											OCT	2015	45	10
[truncated: 416 more rows]
[truncated: 23 more columns]
